# Supplementary material for: A gene co-association network regulating gut microbial communities in a Duroc pig population
Source: Microbiome. 2021 Feb 21;9:52. doi: 10.1186/s40168-020-00994-8 (PMC7898758; doi:10.1186/s40168-020-00994-8)
Supplement: Supplementary file 2 — Additional file 1: Supplementary Table 1. Microbial traits employed in the study. [file 40168_2020_994_MOESM2_ESM.xls]

## Sheet: Supplementary Table 1
Trait	Kingdom	Genus	Prevalence
B_Anaerovibrio	Bacteria	Anaerovibrio	99.3333
B_Blautia	Bacteria	Blautia	99.7778
B_Bulleidia	Bacteria	Bulleidia	93.3333
B_Butyricicoccus	Bacteria	Butyricicoccus	96.6667
B_Campylobacter	Bacteria	Campylobacter	91.5556
B_Catenibacterium	Bacteria	Catenibacterium	95.7778
B_Clostridium	Bacteria	Clostridium	99.5556
B_Collinsella	Bacteria	Collinsella	76
B_Coprococcus	Bacteria	Coprococcus	100
B_Desulfovibrio	Bacteria	Desulfovibrio	86.4444
B_Dorea	Bacteria	Dorea	100
B_Faecalibacterium	Bacteria	Faecalibacterium	99.3333
B_Fibrobacter	Bacteria	Fibrobacter	62.8889
B_Gemmiger	Bacteria	Gemmiger	100
B_Lachnospira	Bacteria	Lachnospira	97.1111
B_Lactobacillus	Bacteria	Lactobacillus	99.3333
B_Megasphaera	Bacteria	Megasphaera	83.3333
B_Mitsuokella	Bacteria	Mitsuokella	62.8889
B_Oscillospira	Bacteria	Oscillospira	100
B_Parabacteroides	Bacteria	Parabacteroides	82
B_Peptococcus	Bacteria	Peptococcus	76
B_Phascolarctobacterium	Bacteria	Phascolarctobacterium	99.7778
B_Prevotella	Bacteria	Prevotella	100
B_RFN20	Bacteria	RFN20	99.3333
B_Roseburia	Bacteria	Roseburia	99.7778
B_Ruminococcus	Bacteria	Ruminococcus	100
B_Sphaerochaeta	Bacteria	Sphaerochaeta	70.8889
B_Streptococcus	Bacteria	Streptococcus	63.5556
B_Succinivibrio	Bacteria	Succinivibrio	87.7778
B_Sutterella	Bacteria	Sutterella	92.8889
B_Treponema	Bacteria	Treponema	96.4444
P_Entamoeba	Protist	Entamoeba	77.821
P_Hypotrichomonas	Protist	Hypotrichomonas	67.5097
P_Trichomitus	Protist	Trichomitus	92.8016
P_Tetratrichomonas	Protist	Tetratrichomonas	94.358
P_Neobalantidium	Protist	Neobalantidium	82.2957
P_Blastocystis	Protist	Blastocystis	99.8054
P_AlphaPROTO	Alpha-diversity protits
B_AlphaBACT	Alpha-diversity bacteria
