# Supplementary material for: A gene co-association network regulating gut microbial communities in a Duroc pig population
Source: Microbiome. 2021 Feb 21;9:52. doi: 10.1186/s40168-020-00994-8 (PMC7898758; doi:10.1186/s40168-020-00994-8)
Supplement: Supplementary file 4 — Additional file 3: Supplementary Table 2. List of predicted target genes with at least one TF binding site for STAT1 and PRDM15. [file 40168_2020_994_MOESM4_ESM.xls]

## Sheet: PRDM15_target_genes
ID	Gene	Upstream start	Upstream end	Score	P-value	Target motif
ENSSSCG00000012269	CDK16	-200	-186	18.1204	2.36e-07	ATGAAAACCTGGAAG
ENSSSCG00000006726		-755	-741	17.537	4.17e-07	CACAAAACCTGGAGG
ENSSSCG00000014203	MCC	-139	-125	16.8241	8.35e-07	GGCAAAACCCGGAGA
ENSSSCG00000046116		-240	-226	16.5185	1.11e-06	TGGAAAAGCTGGAGC
ENSSSCG00000001493	PRIM2	-227	-213	16.4074	1.22e-06	ACCAAAACCTGGAAG
ENSSSCG00000032947	SRRM1	-845	-831	16.2685	1.38e-06	GAGGAAACCTGGAGT
ENSSSCG00000042491		-898	-884	16	1.75e-06	AGGAAAATCTGGAAC
ENSSSCG00000031163		-705	-691	15.9074	1.9e-06	CAGGAAACCTGGAGA
ENSSSCG00000006186	TRPA1	-45	-31	15.8519	1.99e-06	GGGAAAGCCTGGGGC
ENSSSCG00000008948	ALB	-758	-744	15.6019	2.44e-06	GGGAAAGCCTGGCCC
ENSSSCG00000033949		-777	-763	15.4259	2.79e-06	AAGAAACCCTGGAAA
ENSSSCG00000014420	JAKMIP2	-203	-189	15.3611	2.95e-06	TAAAAAACCTGGATC
ENSSSCG00000009553	TUBGCP3	-330	-316	15.25	3.21e-06	AGGAAAAGCTGGACA
ENSSSCG00000014728		-890	-876	15.2407	3.23e-06	GGGAGAACCTGGACT
ENSSSCG00000048765		-561	-547	15.1481	3.47e-06	AGCAAAGCCTGGAGA
ENSSSCG00000014337	ETF1	-934	-920	15.1296	3.52e-06	AAGAAAACCCGGCCT
ENSSSCG00000035554	LHFPL3	-561	-547	14.9907	3.9e-06	ACCAAAACCCGGACC
ENSSSCG00000014975	CNTN5	-990	-976	14.9444	4.04e-06	CGTAAAACCTGGGAA
ENSSSCG00000039760	PRR16	-402	-388	14.8796	4.24e-06	GAGAACACCTGGAGG
ENSSSCG00000000046	CYP2D25	-261	-247	14.8056	4.48e-06	TGAAAAACCTGGGCC
ENSSSCG00000015726	CNTNAP5	-476	-462	14.7963	4.51e-06	GGGAAAGCCTGGGAG
ENSSSCG00000029865	GRM5	-696	-682	14.6944	4.83e-06	AAGAGAACCTGGAGT
ENSSSCG00000013294	LDLRAD3	-465	-451	14.6574	4.95e-06	GGGAAGGCCTGGAGA
ENSSSCG00000008312	DYSF	-227	-213	14.537	5.43e-06	GGGAAAGCCTGGGCT
ENSSSCG00000005425	SLC44A1	-587	-573	14.3796	6.06e-06	TGAAAGACCTGGAGA
ENSSSCG00000004996	KLHL28	-848	-834	14.3519	6.19e-06	TGCAAAGCCTGGAAA
ENSSSCG00000046666		-650	-636	14.1944	6.92e-06	GCTAAAACCTGGGCC
ENSSSCG00000048494		-892	-878	14.1481	7.16e-06	GGGGAACCCTGGAGG
ENSSSCG00000013517	UHRF1	-552	-538	14.1389	7.2e-06	TGGAATACCTGGAAA
ENSSSCG00000032113		-950	-936	14.1296	7.25e-06	GGAAAAACATGGAGA
ENSSSCG00000028363	TMPRSS9	-485	-471	14.1296	7.25e-06	TGGCAAACCTGGATT
ENSSSCG00000014927	NOX4	-203	-189	14.0741	7.56e-06	TTTAAAACCTGGCAC
ENSSSCG00000026718	PLCH1	-844	-830	13.9722	8.11e-06	TGCAAATCCTGGAAT
ENSSSCG00000009551	ARHGEF7	-544	-530	13.9722	8.11e-06	AAAAAAACCTGGCAA
ENSSSCG00000046792		-307	-293	13.963	8.15e-06	AGCAAAACCCGGCCA
ENSSSCG00000026453	ACSM5	-102	-88	13.9537	8.2e-06	AGAAAAGCCTGGAAG
ENSSSCG00000022168	APBB2	-17	-3	13.9537	8.2e-06	GCCAAAGCCTGGAGA
ENSSSCG00000007349	ACTR5	-942	-928	13.9167	8.41e-06	GAGAAACCCTGGGCC
ENSSSCG00000004997	PRPF39	-161	-147	13.9167	8.41e-06	GGGAAAACCAGGTCT
ENSSSCG00000050321		-978	-964	13.8056	9.1e-06	AACAAGACCTGGAAA
ENSSSCG00000006737	IGSF3	-831	-817	13.8056	9.1e-06	AGAAAAACCTGGGTG
ENSSSCG00000010833	TAF1A	-119	-105	13.7593	9.41e-06	AGGAACACCTGGGGC
ENSSSCG00000037019	CAMK4	-734	-720	13.7407	9.51e-06	CATAAAACCTGGGCA
ENSSSCG00000016850	LIFR	-839	-825	13.7315	9.58e-06	TAGAAACCCTGGGGG
ENSSSCG00000040325	COX7C	-142	-128	13.5741	1.07e-05	ACCGAAACCTGGAGG
ENSSSCG00000014387	DIAPH1	-348	-334	13.5556	1.08e-05	TAGAAAGCCTGGCAA
ENSSSCG00000024081	NRBF2	-309	-295	13.4537	1.16e-05	GGGAAAAGCTGGGCG
ENSSSCG00000013399	TEAD1	-193	-179	13.4074	1.2e-05	GACAAAGCCCGGAGC
ENSSSCG00000039659	TIMM10	-860	-846	13.2963	1.3e-05	GAGAAAGCCTGGTGA
ENSSSCG00000017866	TAX1BP3	-24	-10	13.213	1.37e-05	GTCAAAACCCGGCGA
ENSSSCG00000033461		-698	-684	13.2037	1.38e-05	GTTAAAACCCGGATT
ENSSSCG00000003256	PRKCG	-412	-398	13.0648	1.52e-05	TAGAAAGCCAGGAGA
ENSSSCG00000032947	SRRM1	-580	-566	13.037	1.55e-05	GAGGAAACCTGGCTG
ENSSSCG00000010669	PDZD8	-353	-339	13.0278	1.56e-05	GAGAAGACCAGGATC
ENSSSCG00000014222	ARL14EPL	-230	-216	13.0185	1.57e-05	GGGAACACCAGGAGG
ENSSSCG00000015129	ARHGEF12	-665	-651	13.0093	1.58e-05	AAGAAATCCTGGCTC
ENSSSCG00000016695	HIBADH	-139	-125	12.9722	1.61e-05	CGGAGAACCTGGGAG
ENSSSCG00000036537	NFIC	-776	-762	12.9537	1.63e-05	TTTAAGACCTGGAGA
ENSSSCG00000027439	HAO1	-558	-544	12.9444	1.65e-05	TGGAAATCCAGGACT
ENSSSCG00000011663	RBP2	-70	-56	12.9167	1.67e-05	AGGACAACCTGGCCC
ENSSSCG00000005000	FANCM	-658	-644	12.8981	1.69e-05	TGGAAAAGCTGGGAA
ENSSSCG00000005393	PLPPR1	-232	-218	12.8889	1.71e-05	CCTGAAACCTGGACC
ENSSSCG00000035371		-812	-798	12.8704	1.72e-05	AGGCAGACCTGGAGA
ENSSSCG00000007005		-354	-340	12.8704	1.72e-05	AGGCAGACCTGGAGA
ENSSSCG00000012040	OLIG1	-291	-277	12.8611	1.74e-05	ACCAAAACGTGGAGG
ENSSSCG00000013444	BTBD2	-528	-514	12.8333	1.77e-05	ATGAAAACATGGGGG
ENSSSCG00000005650	CERCAM	-472	-458	12.787	1.82e-05	CACAAGACCTGGCAC
ENSSSCG00000036549	DPYSL3	-676	-662	12.7407	1.88e-05	AGGAAAACCTGTAAA
ENSSSCG00000014748	OR51L1	-965	-951	12.6481	2e-05	AGTAAAACCAGGCAT
ENSSSCG00000042491		-846	-832	12.6389	2.01e-05	AAGTAAACCTGGAAA
ENSSSCG00000006742	MAB21L3	-421	-407	12.5926	2.07e-05	GGGAAAAACAGGAGG
ENSSSCG00000045443		-609	-595	12.5648	2.11e-05	ATGAAGGCCTGGAGA
ENSSSCG00000043314		-667	-653	12.5463	2.14e-05	CGGATAACCTGGATT
ENSSSCG00000001463	PSMB9	-32	-18	12.5278	2.16e-05	GTCAACACCTGGAGC
ENSSSCG00000014791	RRM1	-811	-797	12.463	2.25e-05	TAGGAAGCCTGGACC
ENSSSCG00000029484	EMB	-776	-762	12.4444	2.28e-05	AGGAAAGTCTGGAAG
ENSSSCG00000012040	OLIG1	-733	-719	12.4352	2.3e-05	GCCAAAAGCTGGAAG
ENSSSCG00000014577	TMEM9B	-911	-897	12.4074	2.33e-05	AAGAAAACCAGGTTC
ENSSSCG00000014570	NRIP3	-259	-245	12.4074	2.33e-05	AAGAAAACCAGGTTC
ENSSSCG00000040687	CDH8	-866	-852	12.3981	2.35e-05	AGGGAAATCTGGACC
ENSSSCG00000017866	TAX1BP3	-615	-601	12.3148	2.48e-05	CTGAAATCCTGGCTC
ENSSSCG00000038777	C7orf50	-496	-482	12.3148	2.48e-05	TGGGAACCCTGGCGC
ENSSSCG00000013888	JAK3	-140	-126	12.3148	2.48e-05	GGTAAGACCTGGGCT
ENSSSCG00000038296	SH3RF3	-877	-863	12.2963	2.51e-05	CCGGAAGCCTGGACC
ENSSSCG00000032814	DNAH7	-291	-277	12.2685	2.55e-05	AAAAAAAGCTGGAGT
ENSSSCG00000014325	CDC23	-205	-191	12.2593	2.57e-05	TAGAAATCCTGGCTT
ENSSSCG00000016052	MFSD6	-937	-923	12.2315	2.61e-05	CTTAAACCCTGGAAA
ENSSSCG00000038338	SNORD24	-963	-949	12.2222	2.63e-05	GGGAAGCCCCGGAAA
ENSSSCG00000025488	MCM3	-139	-125	12.213	2.64e-05	GAGAAAACCTAGAGA
ENSSSCG00000045167		-187	-173	12.1944	2.67e-05	GGGAACTCCTGGAGT
ENSSSCG00000008340	ANTXR1	-535	-521	12.1481	2.75e-05	CCTAAAATCTGGAGT
ENSSSCG00000022719	RAB20	-306	-292	12.1389	2.77e-05	AGGGAAGCCTGGGGC
ENSSSCG00000011663	RBP2	-260	-246	12.1204	2.8e-05	AGCAAACCCAGGAGA
ENSSSCG00000047119		-905	-891	12.0833	2.86e-05	GAGGAAACGTGGAAC
ENSSSCG00000002510	CYP46A1	-825	-811	12.0741	2.88e-05	TAAAAAGCCCGGAGC
ENSSSCG00000025578	ALDH1A2	-253	-239	12.0648	2.9e-05	ATGGAAGCCTGGAAC
ENSSSCG00000050371		-294	-280	12.0556	2.91e-05	AGGGAAGCCCGGAGA
ENSSSCG00000044344		-438	-424	12.0278	2.96e-05	CGGAAACCCAGGGAC
ENSSSCG00000015020	BTG4	-884	-870	12.0185	2.98e-05	GGGAAGACGCGGAAC
ENSSSCG00000031072	ZNF514	-524	-510	12.0093	3e-05	CTCAAAACCAGGGGC
ENSSSCG00000040416		-137	-123	12	3.01e-05	AGGAAACCCAGGCAG
ENSSSCG00000022661	FCHO2	-775	-761	11.9815	3.05e-05	TGGAAAACAAGGCGT
ENSSSCG00000031290	GRIN2A	-988	-974	11.9352	3.14e-05	TGAAAAGCCTGGGGT
ENSSSCG00000014728		-507	-493	11.9074	3.19e-05	AGCAAAACAAGGAAC
ENSSSCG00000016824	RAI14	-820	-806	11.8704	3.26e-05	AAGAAACTCTGGAGG
ENSSSCG00000041451		-687	-673	11.8519	3.3e-05	TGGAAAGCCAGGCAT
ENSSSCG00000001470	SLA-DMA	-160	-146	11.8241	3.35e-05	CAGAACACCTGGCTC
ENSSSCG00000008336	ANXA4	-876	-862	11.8056	3.39e-05	GAAAAACCCTGGGGC
ENSSSCG00000036480	CTNNA3	-362	-348	11.75	3.51e-05	CTGAAGACATGGAAT
ENSSSCG00000028609	SLC12A4	-881	-867	11.6852	3.65e-05	GGGAAAAAATGGAGA
ENSSSCG00000016828		-470	-456	11.6667	3.69e-05	TAAAAAACCTGGTTT
ENSSSCG00000028609	SLC12A4	-532	-518	11.6574	3.71e-05	GGGAAACACTGGAAG
ENSSSCG00000015056	REXO2	-986	-972	11.6296	3.77e-05	GTGAAATCCAGGACT
ENSSSCG00000010835	AIDA	-503	-489	11.6296	3.77e-05	CGGGAAACCAGGCCT
ENSSSCG00000035456	WWC1	-956	-942	11.6019	3.83e-05	GGTAAAACGTGGGGA
ENSSSCG00000015636	VSTM2A	-269	-255	11.5741	3.9e-05	AGCAAAGCCCGGCCC
ENSSSCG00000043619		-471	-457	11.5	4.08e-05	GGAGAAACCTGGGAT
ENSSSCG00000012265	CHST7	-124	-110	11.4167	4.29e-05	GGGCAAACCCGGGCG
ENSSSCG00000012026	ADAMTS1	-619	-605	11.3611	4.43e-05	GAGAAAAGCCGGGAC
ENSSSCG00000023829	CCP110	-394	-380	11.3611	4.43e-05	GAGAAGACATGGCGA
ENSSSCG00000029778	SPATA17	-260	-246	11.3611	4.43e-05	CCGGAAGCCCGGAGC
ENSSSCG00000030415	DPP3	-925	-911	11.3333	4.5e-05	GGCAAAGCCCGGCAA
ENSSSCG00000049308		-802	-788	11.3333	4.5e-05	TTCAACACCTGGAGA
ENSSSCG00000014257	SLC27A6	-307	-293	11.3148	4.55e-05	GGGACACCCTGGACG
ENSSSCG00000044290		-813	-799	11.287	4.62e-05	CTGCAAACCTGGGAG
ENSSSCG00000017982	HES7	-641	-627	11.2778	4.65e-05	GCCAAGACCAGGACC
ENSSSCG00000014213	KCNN2	-495	-481	11.2685	4.68e-05	CGCAACACCTGGCAG
ENSSSCG00000012693		-45	-31	11.2685	4.68e-05	CGGGAGGCCTGGAGG
ENSSSCG00000035456	WWC1	-528	-514	11.2593	4.7e-05	CGGGAACCCTGGTGC
ENSSSCG00000011026	ARHGAP12	-961	-947	11.25	4.73e-05	AAGAAAAACTGGGAG
ENSSSCG00000017602	STXBP4	-785	-771	11.25	4.73e-05	TTGAAAAACTGGCAC
ENSSSCG00000015497	KLHL20	-277	-263	11.25	4.73e-05	CGGAAAACGAGGGGG
ENSSSCG00000028363	TMPRSS9	-390	-376	11.2407	4.75e-05	GGGAATTCCTGGAAG
ENSSSCG00000040109		-26	-12	11.2407	4.75e-05	CGGGATACCTGGAAG
ENSSSCG00000028338	PAMR1	-703	-689	11.2315	4.78e-05	AGCAGAACCCGGAAA
ENSSSCG00000008772	RELL1	-996	-982	11.2222	4.81e-05	TGGAAAACCCGAGGC
ENSSSCG00000014195	MAN2A1	-305	-291	11.213	4.84e-05	AGCAGAACCCGGACT
ENSSSCG00000001490	KHDRBS2	-890	-876	11.2037	4.86e-05	AAGAACACCTGGTGA
ENSSSCG00000015726	CNTNAP5	-537	-523	11.2037	4.86e-05	TCGAAAACCAGGTTT
ENSSSCG00000017991	PIK3R5	-430	-416	11.2037	4.86e-05	GGGAAAAGCAGGGAC
ENSSSCG00000016835	SKP2	-152	-138	11.2037	4.86e-05	AAGAAAACCTGTCGC
ENSSSCG00000013444	BTBD2	-724	-710	11.1944	4.89e-05	GGGAGCACCTGGAGG
ENSSSCG00000003438	VPS13D	-344	-330	11.1944	4.89e-05	TGGAACTCCTGGAAG
ENSSSCG00000042274		-230	-216	11.1944	4.89e-05	TCCCAAACCTGGACA
ENSSSCG00000043423		-712	-698	11.1852	4.91e-05	GCCCAAACCTGGATG
ENSSSCG00000001488	GCLC	-28	-14	11.1574	4.99e-05	TATAAAATCCGGAGC
ENSSSCG00000026175	FAM81B	-688	-674	11.1204	5.1e-05	AGCAAAATCAGGAGT
ENSSSCG00000007058	PLCB4	-860	-846	11.1111	5.12e-05	AGGGAGTCCTGGAGC
ENSSSCG00000051066		-930	-916	11.1019	5.15e-05	CCGAAAGCCGGGAGC
ENSSSCG00000037452	HTR2A	-961	-947	11.0926	5.18e-05	GGGAAGAGCTGGCAA
ENSSSCG00000048020		-574	-560	11.0926	5.18e-05	GGGAAAAAATGGAAA
ENSSSCG00000048839		-752	-738	11.0556	5.29e-05	TGGAAGTCCTGGCCA
ENSSSCG00000014244	PHAX	-260	-246	11.0463	5.32e-05	GGAAAGCCCTGGAAA
ENSSSCG00000015056	REXO2	-102	-88	11.0463	5.32e-05	CGGAAAAACAGGCGC
ENSSSCG00000006726		-991	-977	11.0093	5.44e-05	AGAAAAACCAGGTAG
ENSSSCG00000038923	SNORD24	-578	-564	10.963	5.58e-05	GGGAAGTCCTGGCTT
ENSSSCG00000030042	SBNO2	-646	-632	10.9537	5.62e-05	GGCAAATCCCGGCAT
ENSSSCG00000002811		-289	-275	10.9259	5.71e-05	TTAAAGACCTGGCGT
ENSSSCG00000033265		-615	-601	10.9167	5.74e-05	GGCAAAACCTGAGGG
ENSSSCG00000012884	PPP6R3	-741	-727	10.8889	5.83e-05	GGCAAAACGAGGACT
ENSSSCG00000012971	EFEMP2	-95	-81	10.8889	5.83e-05	AGGGAAACCAGGCTG
ENSSSCG00000002684	CDH13	-85	-71	10.8148	6.08e-05	CTCAAAGCCTGGCTC
ENSSSCG00000011833	DLG1	-358	-344	10.787	6.18e-05	TAGAAACGCTGGACA
ENSSSCG00000012026	ADAMTS1	-556	-542	10.7778	6.21e-05	ATGAAAAGGTGGAGC
ENSSSCG00000040416		-789	-775	10.7685	6.25e-05	ATCAAGGCCTGGAGG
ENSSSCG00000040178	E2F3	-31	-17	10.7407	6.35e-05	TTGAAAAGCCGGCGG
ENSSSCG00000033265		-796	-782	10.7315	6.38e-05	GTGAGAACATGGAGG
ENSSSCG00000047405		-314	-300	10.7315	6.38e-05	AGCAAGAGCTGGAAT
ENSSSCG00000014136	VCAN	-598	-584	10.713	6.45e-05	GGCAAACCCAGGCAC
ENSSSCG00000003995	ZNF606	-242	-228	10.6759	6.59e-05	CCGGGAACCTGGACC
ENSSSCG00000003439	DHRS3	-752	-738	10.6667	6.63e-05	AATAAACCCTGGGCG
ENSSSCG00000046107		-703	-689	10.6667	6.63e-05	GGGAAAAGATGGGGG
ENSSSCG00000014633	CAVIN3	-591	-577	10.6667	6.63e-05	GCCAAACCCTGGTGA
ENSSSCG00000031789	ACSL5	-727	-713	10.6574	6.66e-05	AGGATAGCCTGGACC
ENSSSCG00000045490		-433	-419	10.6574	6.66e-05	AAAAAAACATGGCAG
ENSSSCG00000017768		-332	-318	10.6389	6.73e-05	ATGAAATCGTGGACC
ENSSSCG00000001521		-885	-871	10.6296	6.77e-05	ATCAAACCCTGGCCA
ENSSSCG00000003498	UBXN10	-912	-898	10.6019	6.88e-05	GGAGAAACCAGGACA
ENSSSCG00000037425	NFAM1	-170	-156	10.5741	6.98e-05	CGGAAACTCTGGGGT
ENSSSCG00000029745	FAM193A	-788	-774	10.5648	7.02e-05	CCGAAAGCCAGGCCG
ENSSSCG00000048507		-47	-33	10.5463	7.1e-05	CAGAATGCCTGGAAG
ENSSSCG00000000050	NAGA	-623	-609	10.537	7.13e-05	GGGAAAAGATGGGAC
ENSSSCG00000010728	CPXM2	-410	-396	10.5	7.29e-05	TGGGAACCCTGGGAA
ENSSSCG00000006742	MAB21L3	-147	-133	10.4907	7.33e-05	TGGAGAAGCTGGACT
ENSSSCG00000040416		-444	-430	10.463	7.44e-05	CCTAAAAACTGGAAA
ENSSSCG00000009258	NAA11	-801	-787	10.4444	7.52e-05	TTGAAAATGTGGAGC
ENSSSCG00000041346		-764	-750	10.4167	7.64e-05	AGAGAAACATGGAGA
ENSSSCG00000014055	CDHR2	-71	-57	10.4167	7.64e-05	CTGGAAGCCTGGGGC
ENSSSCG00000035456	WWC1	-889	-875	10.3981	7.72e-05	CAGAGATCCTGGAAA
ENSSSCG00000008690	RNF4	-101	-87	10.3796	7.8e-05	CAGAAGCCCTGGTGG
ENSSSCG00000001510	KIFC1	-700	-686	10.3611	7.88e-05	TGCAACACCAGGAAC
ENSSSCG00000040325	COX7C	-971	-957	10.3519	7.93e-05	CAGGAACCCTGGGGA
ENSSSCG00000001473	COL11A2	-789	-775	10.3519	7.93e-05	GGGCAGACCCGGCGC
ENSSSCG00000003356	MMEL1	-550	-536	10.3426	7.97e-05	CTGAAGCCCTGGGGT
ENSSSCG00000017274	NOL11	-479	-465	10.3333	8.01e-05	TAGGAAACCAGGCAA
ENSSSCG00000041911		-28	-14	10.3333	8.01e-05	ACAGAAACCTGGCAG
ENSSSCG00000003995	ZNF606	-526	-512	10.3241	8.05e-05	CCCGAAGCCTGGAGA
ENSSSCG00000005393	PLPPR1	-616	-602	10.287	8.22e-05	GAGAGAACCAGGCGT
ENSSSCG00000023829	CCP110	-901	-887	10.2685	8.3e-05	TTGAAAAGCTGGTAA
ENSSSCG00000005388	INVS	-260	-246	10.2685	8.3e-05	GCGAACACCCGGGAC
ENSSSCG00000012933	CCDC87	-498	-484	10.25	8.39e-05	CCAAAGGCCTGGAGT
ENSSSCG00000039556	KCNQ1	-914	-900	10.2407	8.43e-05	GGCAAACCCAGGGGT
ENSSSCG00000014055	CDHR2	-370	-356	10.2315	8.48e-05	TGGCCAACCTGGAGG
ENSSSCG00000051294		-78	-64	10.2222	8.52e-05	GCAAAAACCAGGGCA
ENSSSCG00000013457	DOT1L	-765	-751	10.213	8.56e-05	AGGAAGAGCTGGTGT
ENSSSCG00000037954	CAVIN4	-478	-464	10.213	8.56e-05	TTGAAACTCTGGAAT
ENSSSCG00000027686	YTHDF2	-364	-350	10.2037	8.61e-05	CCGAAAAACCGGCGT
ENSSSCG00000043314		-570	-556	10.1574	8.84e-05	TAGAAAACAAGGTGC
ENSSSCG00000022446	SEL1L3	-279	-265	10.1574	8.84e-05	GTGGAAGCCTGGGGG
ENSSSCG00000014387	DIAPH1	-804	-790	10.1481	8.88e-05	AGGGAATCCTGGCTG
ENSSSCG00000010579	GBF1	-713	-699	10.1481	8.88e-05	AAAAAAACGTGGGGG
ENSSSCG00000000025		-493	-479	10.1481	8.88e-05	GAGACAACGTGGAGG
ENSSSCG00000021490	PRDM16	-968	-954	10.1389	8.93e-05	CGGAAGGCCCGGCTC
ENSSSCG00000001433	PPT2	-943	-929	10.1389	8.93e-05	AGCAAGACCAGGCAA
ENSSSCG00000049513		-915	-901	10.1296	8.97e-05	AAAGAGACCTGGAGA
ENSSSCG00000008761	TBC1D19	-620	-606	10.1296	8.97e-05	ATGAACGCCTGGAAG
ENSSSCG00000010260	SAR1A	-33	-19	10.1296	8.97e-05	CGGAAGTCCCGGGGG
ENSSSCG00000002795	CDH11	-287	-273	10.1111	9.06e-05	CTGAAACCCAGGGGA
ENSSSCG00000050709		-657	-643	10.1019	9.11e-05	GGGAAAAGAAGGAGG
ENSSSCG00000014791	RRM1	-507	-493	10.1019	9.11e-05	TGAAAACCCCGGCAG
ENSSSCG00000035554	LHFPL3	-42	-28	10.1019	9.11e-05	GAGAATGCCCGGAGC
ENSSSCG00000032288	SLC20A1	-570	-556	10.0926	9.16e-05	GAGACAACCTGGTTC
ENSSSCG00000039997	ZNF41	-112	-98	10.0833	9.2e-05	AAGGAAACCGGGAAG
ENSSSCG00000039056	GAS7	-838	-824	10.0741	9.25e-05	CAGAAGAGCAGGAGC
ENSSSCG00000003833	DAB1	-503	-489	10.0741	9.25e-05	AAGAAGGCCCGGCGG
ENSSSCG00000003439	DHRS3	-545	-531	10.0648	9.3e-05	GGCAAGCCCTGGCCT
ENSSSCG00000000955	TBC1D22A	-672	-658	10.0556	9.35e-05	GCCAAAACGTGGGCG
ENSSSCG00000001700	SLC29A1	-455	-441	10.0556	9.35e-05	CAGAAGACATGGTGG
ENSSSCG00000012686	MOSPD1	-333	-319	10.0556	9.35e-05	TGGGAAAACTGGATG
ENSSSCG00000024043	ADAMTS2	-820	-806	10.0463	9.39e-05	ATAAAGACCAGGAGT
ENSSSCG00000024916	DHX36	-207	-193	10.0463	9.39e-05	AAGAAAACCTGCGAG
ENSSSCG00000029998	KLF7	-202	-188	10.037	9.44e-05	TGGAAGCCATGGAAT
ENSSSCG00000040416		-44	-30	10.0185	9.54e-05	CCCCAAACCCGGACG
ENSSSCG00000050222		-490	-476	9.99074	9.69e-05	TTGGAAAGCTGGAAA
ENSSSCG00000003825	CYP2J34	-442	-428	9.99074	9.69e-05	CTGAAAAACAGGAAG
ENSSSCG00000001727	TNFRSF21	-428	-414	9.99074	9.69e-05	CAGGAAAACTGGAAA
ENSSSCG00000003687	EPB41L3	-508	-494	9.97222	9.79e-05	GAAAAGACCCGGGGT
ENSSSCG00000024136	AMPH	-271	-257	9.96296	9.84e-05	AGAAAGAACTGGAGC
ENSSSCG00000021941		-63	-49	9.9537	9.89e-05	GAGAGGACCCGGAAG
ENSSSCG00000014725	HBB	-718	-704	9.94444	9.94e-05	AGCAAAATATGGAAG
ENSSSCG00000002451	RIN3	-751	-737	9.93519	9.99e-05	GAGAAACCCTGCAGT
ENSSSCG00000002706	ADAT1	-368	-354	9.93519	9.99e-05	TGGATAACCTGGGTT

## Sheet: STAT1_target_genes
ID	Gene	Upstream start	Upstream end	Score	P-value	Target motif
ENSSSCG00000015019	COLCA2	-483	-470	17.6392	9.36e-07	AGAAAAGGAAACTC
ENSSSCG00000000162	BTBD11	-382	-369	17.6082	9.67e-07	GAAAAAGGAAACTG
ENSSSCG00000046953		-761	-748	17.3402	1.15e-06	GGAAAAGGAAACAG
ENSSSCG00000046086		-834	-821	16.9381	1.46e-06	AGAAAGTGAAACCA
ENSSSCG00000028706	MORN1	-70	-57	16.9381	1.46e-06	AGAAACTGAAACCA
ENSSSCG00000006324		-18	-5	15.8351	2.79e-06	AGAAAGTGAAAGTG
ENSSSCG00000015056	REXO2	-711	-698	15.5361	3.21e-06	GGGAATGGAAACTA
ENSSSCG00000035193	MRPS23	-193	-180	14.8557	4.56e-06	AGAAAATGAAACAT
ENSSSCG00000048129		-933	-920	14.7938	4.69e-06	AGAAACAGAAACTT
ENSSSCG00000031072	ZNF514	-792	-779	14.5773	5.1e-06	GAAAAGTGAAACCC
ENSSSCG00000004875	CYB5A	-981	-968	14.3918	5.54e-06	AGAAAAGGAAAGTA
ENSSSCG00000007812	XPO6	-181	-168	13.8454	6.92e-06	CGAAAGAGAAACCG
ENSSSCG00000028418	PAX3	-143	-130	13.6289	7.44e-06	GGGAAGAGAAAGTG
ENSSSCG00000023907	AFAP1	-550	-537	13.5979	7.56e-06	AGGAAAAGAAACAG
ENSSSCG00000037028	GKN3	-424	-411	13.3402	8.3e-06	GGGAAAGGAAAGCA
ENSSSCG00000016816	ADAMTS12	-350	-337	13.1546	8.88e-06	GGAAAGAGAAACAC
ENSSSCG00000014728		-967	-954	12.8557	1e-05	GGAAAGGGAAAGCC
ENSSSCG00000007812	XPO6	-187	-174	12.8454	1e-05	AGGAAACGAAAGAG
ENSSSCG00000009542	TNFSF13B	-97	-84	12.6804	1.06e-05	AAAAACTGAAAGTG
ENSSSCG00000006001	ENPP2	-108	-95	12.567	1.11e-05	GGAAATGGAAACAC
ENSSSCG00000031072	ZNF514	-927	-914	12.4433	1.15e-05	GAGAACAGAAACTC
ENSSSCG00000048655		-998	-985	12.3505	1.2e-05	GGGTAACGAAACTG
ENSSSCG00000007754	ITGAM	-530	-517	11.8763	1.42e-05	GGGAATTGAAAGTT
ENSSSCG00000009060	MAML3	-192	-179	11.5876	1.55e-05	AAAAAAGGAAACAA
ENSSSCG00000030108	ZNFX1	-191	-178	11.5464	1.59e-05	AGAACGCGAAACAC
ENSSSCG00000046107		-608	-595	11.4433	1.66e-05	GAAAAGGGAAACAC
ENSSSCG00000016824	RAI14	-386	-373	11.3299	1.72e-05	GAAAACTGAAAGCA
ENSSSCG00000005997	COL14A1	-631	-618	11.2887	1.74e-05	CGAACCCGAAACCT
ENSSSCG00000006061		-611	-598	11.2887	1.74e-05	CGAACCCGAAACCT
ENSSSCG00000041003		-825	-812	11.2371	1.76e-05	AAAAAGAGAAACCA
ENSSSCG00000049136		-917	-904	11.0825	1.86e-05	AGAAACCGAAAGAC
ENSSSCG00000036381	RBMS3	-187	-174	10.9691	1.96e-05	AGAAAAGGAAAGAA
ENSSSCG00000013363	LDHC	-865	-852	10.8557	2.02e-05	CAAAACTGAAAGTG
ENSSSCG00000010288	DNAJB12	-685	-672	10.8557	2.02e-05	CAAAACTGAAAGTG
ENSSSCG00000010313	VCL	-459	-446	10.5979	2.25e-05	GGAAATGGAAAGAG
ENSSSCG00000002811		-734	-721	10.567	2.28e-05	AGGAAATGAAAGAC
ENSSSCG00000016827	BRIX1	-61	-48	10.3711	2.42e-05	GGGACCGGAAAGCG
ENSSSCG00000006984	VPS37A	-888	-875	10.2577	2.53e-05	AAGAACAGAAACCA
ENSSSCG00000041390		-404	-391	10.2371	2.54e-05	GAAAAATGAAAGAA
ENSSSCG00000010631	GPAM	-463	-450	10.1546	2.64e-05	AGGAAGTGAAAGAA
ENSSSCG00000039815		-374	-361	10.134	2.67e-05	AAAAACAGAAAGTG
ENSSSCG00000029096	HRH2	-53	-40	10.134	2.67e-05	AAAAAGAGAAAGTG
ENSSSCG00000038505	MSI2	-775	-762	10.1134	2.71e-05	GGAAAATAAAACTT
ENSSSCG00000033067		-467	-454	10.0103	2.79e-05	CGGAATGGAAACCT
ENSSSCG00000037358	HPS5	-32	-19	9.8866	2.89e-05	GGAAATTGAAGCTG
ENSSSCG00000048655		-597	-584	9.86598	2.91e-05	AGAAAGAGAAAGAG
ENSSSCG00000036887	CLPB	-448	-435	9.82474	2.95e-05	AGGAAAAGAAAGAG
ENSSSCG00000037358	HPS5	-987	-974	9.60825	3.26e-05	AAAAATAGAAACTT
ENSSSCG00000028418	PAX3	-340	-327	9.45361	3.41e-05	AGAAATAGAAAGTC
ENSSSCG00000025492	NUDT13	-466	-453	9.43299	3.43e-05	GAAACAAGAAACAG
ENSSSCG00000017294	DCAF7	-715	-702	9.37113	3.51e-05	GGAAACAGAAGCTG
ENSSSCG00000012956	PACS1	-619	-606	9.36082	3.52e-05	GGGAAGGAAAACTG
ENSSSCG00000046600		-652	-639	9.3299	3.56e-05	GGGAAAAGAATCTG
ENSSSCG00000042373		-822	-809	9.26804	3.67e-05	AGAAAATGAATCTT
ENSSSCG00000009850	TAOK3	-369	-356	9.12371	3.91e-05	AGAAACGGAAAATG
ENSSSCG00000014579	TMEM41B	-475	-462	9.04124	4.02e-05	GGAACAAGAAAGCC
ENSSSCG00000040296	EHHADH	-905	-892	8.98969	4.09e-05	AGAAAAAGGAACTG
ENSSSCG00000006531		-617	-604	8.98969	4.09e-05	AGAAAAAGAAGCTG
ENSSSCG00000006911	TGFBR3	-482	-469	8.85567	4.29e-05	GAAATCTGAAACTG
ENSSSCG00000013399	TEAD1	-426	-413	8.83505	4.31e-05	CAGAAGAGAAACTT
ENSSSCG00000007723	RCC1L	-319	-306	8.81443	4.35e-05	GCAAAATGAAAGTG
ENSSSCG00000014748	OR51L1	-969	-956	8.7732	4.45e-05	GGAAAGTAAAACCA
ENSSSCG00000016832	IL7R	-608	-595	8.76289	4.48e-05	AGGTAACGAAACTT
ENSSSCG00000004071	CNKSR3	-136	-123	8.76289	4.48e-05	GGGAGCTGAAACTT
ENSSSCG00000025488	MCM3	-357	-344	8.74227	4.51e-05	GGGAACCGCAACCA
ENSSSCG00000028886	IPO7	-626	-613	8.73196	4.54e-05	CGGAAATGAATCTG
ENSSSCG00000007056	PLCB1	-602	-589	8.73196	4.54e-05	GGGAAATAAAACCA
ENSSSCG00000036867	C11orf71	-291	-278	8.72165	4.56e-05	GGAAAACGAAAGGA
ENSSSCG00000016034	COL3A1	-46	-33	8.6701	4.64e-05	GGGAAGCCAAACTT
ENSSSCG00000010632	TECTB	-956	-943	8.65979	4.65e-05	CAAAACAGAAACAG
ENSSSCG00000021617	FNDC8	-624	-611	8.5567	4.82e-05	GAGAACAGAAACAT
ENSSSCG00000003356	MMEL1	-301	-288	8.5567	4.82e-05	GGAAAAGGAACCCC
ENSSSCG00000047680		-685	-672	8.54639	4.84e-05	GAAAATTGAAAGAG
ENSSSCG00000014146	RASA1	-355	-342	8.49485	4.94e-05	AGAAAATGAAAACA
ENSSSCG00000000162	BTBD11	-376	-363	8.35052	5.19e-05	GGAAACTGAAATCC
ENSSSCG00000041003		-737	-724	8.26804	5.39e-05	AAAAATGGAAAGTA
ENSSSCG00000010292	P4HA1	-618	-605	8.26804	5.39e-05	GGGAAGTGAACCCA
ENSSSCG00000042603		-216	-203	8.21649	5.51e-05	GGGCAGCGAAACCC
ENSSSCG00000023057	LMO1	-559	-546	8.19588	5.54e-05	GGGAGAGGAAACCA
ENSSSCG00000033586	DBNDD2	-929	-916	8.18557	5.55e-05	GGAAAAGGAAAACC
ENSSSCG00000011663	RBP2	-583	-570	8.13402	5.66e-05	GGAAAAAGAAAATC
ENSSSCG00000051028		-764	-751	8.12371	5.67e-05	GAAAAAGCAAACTG
ENSSSCG00000022479	UBR5	-403	-390	8.07216	5.79e-05	AGGACGAGAAACAA
ENSSSCG00000000160	PRDM4	-895	-882	8.06186	5.82e-05	AGGAAGGGAAAGAT
ENSSSCG00000008179	REV1	-609	-596	8.06186	5.82e-05	AGAAAGAGAAAGAC
ENSSSCG00000045244		-323	-310	8.06186	5.82e-05	AGGAATCGAATCTG
ENSSSCG00000021688	ZDHHC13	-191	-178	8.06186	5.82e-05	AGGAATCGAATCTG
ENSSSCG00000014148	TMEM161B	-138	-125	8.03093	5.88e-05	GAAAAGAGAAAGAG
ENSSSCG00000022866	NXF1	-840	-827	7.98969	5.95e-05	GAGAAAAGAAAGAG
ENSSSCG00000045700		-723	-710	7.98969	5.95e-05	GGGAATCGAACCCG
ENSSSCG00000031163		-951	-938	7.91753	6.12e-05	AGGAAATGAAATTT
ENSSSCG00000012686	MOSPD1	-787	-774	7.89691	6.18e-05	GGGAACTGAAATCA
ENSSSCG00000004133	FUCA2	-986	-973	7.84536	6.31e-05	GGGAAATGAAATCT
ENSSSCG00000046107		-468	-455	7.83505	6.33e-05	AGGCAACGAAACCC
ENSSSCG00000025772	GPR45	-559	-546	7.81443	6.37e-05	CGGAAACGAACCCG
ENSSSCG00000006642	MINDY1	-421	-408	7.81443	6.37e-05	CGGAAACGAATCCG
ENSSSCG00000015291	LEMD1	-865	-852	7.80412	6.4e-05	GAGAAGAGAAAGCA
ENSSSCG00000016034	COL3A1	-308	-295	7.78351	6.46e-05	GGAAAATGAAAAAA
ENSSSCG00000006060	GRHL2	-924	-911	7.74227	6.57e-05	AGAAAGGAAAACTA
ENSSSCG00000005727	CFAP77	-495	-482	7.72165	6.61e-05	GGTAAATGAAAGTC
ENSSSCG00000004639	USP8	-384	-371	7.71134	6.63e-05	GGAAATTGAAATTC
ENSSSCG00000014933	NAALAD2	-639	-626	7.69072	6.69e-05	AGAAGAAGAAACCG
ENSSSCG00000002311	SUSD6	-405	-392	7.62887	6.85e-05	GGGAAAGCAAACCA
ENSSSCG00000016836	NADK2	-191	-178	7.61856	6.89e-05	GGAAAGGGATACCC
ENSSSCG00000016835	SKP2	-156	-143	7.61856	6.89e-05	GGAAAAGAAAACCT
ENSSSCG00000042468		-549	-536	7.58763	6.95e-05	AGGAATTGAATCTG
ENSSSCG00000008563	KCNK3	-969	-956	7.56701	7e-05	GGGAAGGGACACTT
ENSSSCG00000002502	ATG2B	-869	-856	7.4433	7.32e-05	CGAAAATGAAGCTT
ENSSSCG00000027340	PI4K2B	-752	-739	7.43299	7.36e-05	TGGAAATGAAACAA
ENSSSCG00000039760	PRR16	-956	-943	7.40206	7.46e-05	AGAAAATTAAACCT
ENSSSCG00000040296	EHHADH	-753	-740	7.40206	7.46e-05	AAGAAACCAAACTG
ENSSSCG00000015445	NRCAM	-419	-406	7.40206	7.46e-05	AGAAACCTAAACCC
ENSSSCG00000027827	GALE	-865	-852	7.34021	7.62e-05	CGGAAATGAATCCG
ENSSSCG00000050887		-832	-819	7.3299	7.66e-05	GAGAAACCAAACCG
ENSSSCG00000012686	MOSPD1	-298	-285	7.29897	7.74e-05	AAGACAGGAAACAA
ENSSSCG00000032384		-443	-430	7.28866	7.79e-05	AGAAATTGCAACTA
ENSSSCG00000014148	TMEM161B	-781	-768	7.27835	7.84e-05	GGAGCATGAAACTT
ENSSSCG00000006159	HEY1	-605	-592	7.27835	7.84e-05	AGAAACCGAAAAAG
ENSSSCG00000027063	DPY19L1	-657	-644	7.25773	7.89e-05	GGTAAATGAAAGTT
ENSSSCG00000042409		-672	-659	7.17526	8.15e-05	AAAAATAGAAACAA
ENSSSCG00000028581	ZCCHC4	-442	-429	7.15464	8.23e-05	GAAAAAAGAAGCTG
ENSSSCG00000036381	RBMS3	-39	-26	7.1134	8.34e-05	GGGAATCGGAACTT
ENSSSCG00000049903		-124	-111	7.10309	8.38e-05	GAAACAGGAAAGAG
ENSSSCG00000030877	FRMPD4	-939	-926	7.08247	8.42e-05	CGGAAATGAAAATA
ENSSSCG00000049402		-517	-504	7.04124	8.53e-05	GGAAAGGGACAGTG
ENSSSCG00000049903		-30	-17	7.04124	8.53e-05	GGAGAGGGAAAGTG
ENSSSCG00000024028	STARD3NL	-934	-921	7.01031	8.63e-05	AGAAATGGAAAGAT
ENSSSCG00000014148	TMEM161B	-392	-379	6.94845	8.86e-05	CTAAAAGGAAACCG
ENSSSCG00000006159	HEY1	-628	-615	6.87629	9.08e-05	CGGAAGCGAGACCG
ENSSSCG00000022446	SEL1L3	-550	-537	6.84536	9.17e-05	GGAAAGTGAAAAAA
ENSSSCG00000017063	SGCD	-628	-615	6.79381	9.37e-05	GAAAAAGGAGACTC
ENSSSCG00000023121	ABCA7	-848	-835	6.78351	9.42e-05	AGGAAATGAAGGTG
ENSSSCG00000022446	SEL1L3	-486	-473	6.78351	9.42e-05	AAAAAGGGAAACGG
ENSSSCG00000038228		-877	-864	6.74227	9.58e-05	GGAAAGTAAAACAA
ENSSSCG00000039896	TMEM38B	-883	-870	6.71134	9.67e-05	GGGAATCGAATCCA
ENSSSCG00000046600		-697	-684	6.70103	9.72e-05	GGAGAGAGAAACCA
ENSSSCG00000026478	PADI2	-281	-268	6.69072	9.76e-05	CGGAAGGGAGACTG
ENSSSCG00000013399	TEAD1	-340	-327	6.68041	9.79e-05	GAGGAGGGAAACTG
ENSSSCG00000016053	NEMP2	-300	-287	6.68041	9.79e-05	GAAAAAATAAACTG
ENSSSCG00000024916	DHX36	-211	-198	6.63918	9.92e-05	GGGAAAGAAAACCT
ENSSSCG00000006037	OXR1	-104	-91	6.63918	9.92e-05	GGAAAAAAAAACCC
ENSSSCG00000006324		-24	-11	6.62887	9.95e-05	GGAAGAAGAAAGTG
ENSSSCG00000044008		-351	-338	6.61856	9.98e-05	AGGAACAGAAAGAT
ENSSSCG00000017274	NOL11	-922	-912	17.5741	2.42e-07	TTTCCGGGAAA
ENSSSCG00000005393	PLPPR1	-476	-466	16.7963	9.28e-07	CTTCCGGGAAA
ENSSSCG00000010313	VCL	-658	-648	16.5185	1.68e-06	GTTCCAGGAAA
ENSSSCG00000045793		-93	-83	16.4074	1.92e-06	CTTCCAGGAAA
ENSSSCG00000041003		-928	-918	16.2963	2.39e-06	TTTCTAGGAAA
ENSSSCG00000012986	KCNK7	-860	-850	16.2778	2.63e-06	TTTCCAGGAAG
ENSSSCG00000014146	RASA1	-930	-920	15.9074	3.49e-06	CTTCTGGGAAA
ENSSSCG00000003995	ZNF606	-717	-707	15.9074	3.49e-06	CTTCTGGGAAA
ENSSSCG00000001527	ILRUN	-481	-471	15.9074	3.49e-06	CTTCTGGGAAA
ENSSSCG00000012880	CPT1A	-499	-489	15.6111	4.7e-06	GTTCCAGGAAG
ENSSSCG00000005524	DAB2IP	-566	-556	15.5	5.39e-06	CTTCCAGGAAG
ENSSSCG00000048389		-298	-288	15.5	5.39e-06	CTTCCAGGAAG
ENSSSCG00000015050	ZW10	-999	-989	15.3889	6.08e-06	TTTCTAGGAAG
ENSSSCG00000005607	RALGPS1	-231	-221	15.3889	6.08e-06	TTTCTAGGAAG
ENSSSCG00000030206	STK33	-894	-884	15.2963	6.65e-06	TTTCTGGGAAT
ENSSSCG00000006743	SLC22A15	-360	-350	15.1296	6.9e-06	GTTCCAGGAAT
ENSSSCG00000050321		-808	-798	15.1111	7.07e-06	GTTCTGGGAAG
ENSSSCG00000035158	DYTN	-18	-8	14.9444	8.07e-06	ATTCCAGGAAA
ENSSSCG00000016834	LMBRD2	-157	-147	14.5185	1e-05	CTTCTGGGAAT
ENSSSCG00000014800	RNF121	-370	-360	14.4444	1.03e-05	ATTCTGGGAAA
ENSSSCG00000015987	NFE2L2	-812	-802	14.2778	1.12e-05	CTTCCAGGAAC
ENSSSCG00000002648	CBFA2T3	-794	-784	14.2778	1.12e-05	CTTCCAGGAAC
ENSSSCG00000012856	NAP1L4	-717	-707	14.1667	1.19e-05	TTTCTAGGAAC
ENSSSCG00000025571	POLR2G	-812	-802	13.8889	1.37e-05	GTTCTGGGAAC
ENSSSCG00000015598	PACC1	-302	-292	13.7778	1.38e-05	CTTCTGGGAAC
ENSSSCG00000017723	CCL2	-151	-141	13.6296	1.43e-05	CTTCCTGGAAA
ENSSSCG00000037620		-464	-454	13.537	1.54e-05	ATTCTGGGAAG
ENSSSCG00000027686	YTHDF2	-723	-713	13.5185	1.58e-05	TTTCTTGGAAA
ENSSSCG00000003781		-657	-647	13.5185	1.58e-05	TTTCTTGGAAA
ENSSSCG00000014580	RIC3	-880	-870	13.0185	1.91e-05	TTTCCTGGAAT
ENSSSCG00000036495		-443	-433	12.7407	2.16e-05	CTTCTTGGAAA
ENSSSCG00000041432		-892	-882	12.7222	2.17e-05	CTTCCTGGAAG
ENSSSCG00000041911		-73	-63	12.7222	2.17e-05	CTTCCTGGAAG
ENSSSCG00000014121	ZFYVE16	-700	-690	12.6481	2.34e-05	TTTATAGGAAA
ENSSSCG00000040137		-975	-965	12.5	2.49e-05	TTTCAAGGAAA
ENSSSCG00000040137		-871	-861	12.3519	2.62e-05	GTTCCTGGAAT
ENSSSCG00000024288	STUM	-622	-612	12.3519	2.62e-05	GTTCCTGGAAT
ENSSSCG00000033586	DBNDD2	-965	-955	12.2778	2.72e-05	TTTCCTGGAAC
ENSSSCG00000032878	SHISA9	-681	-671	12.2593	2.77e-05	CTGCCGGGAAA
ENSSSCG00000017676	BCAS3	-619	-609	12.2407	2.81e-05	CTTACGGGAAG
ENSSSCG00000008761	TBC1D19	-927	-917	12.1296	3.03e-05	TTTCTTGGAAT
ENSSSCG00000016816	ADAMTS12	-554	-544	11.9815	3.19e-05	GTGCCAGGAAA
ENSSSCG00000005393	PLPPR1	-891	-881	11.9444	3.28e-05	GTTCTTGGAAG
ENSSSCG00000046953		-832	-822	11.8333	3.58e-05	GTTCAAGGAAA
ENSSSCG00000014121	ZFYVE16	-138	-128	11.8333	3.58e-05	TTTCCGGTAAG
ENSSSCG00000022649	SLC7A11	-251	-241	11.7593	3.73e-05	TTGCTAGGAAA
ENSSSCG00000045864		-60	-50	11.5926	4.05e-05	TTTCAAGGAAG
ENSSSCG00000043061		-753	-743	11.5	4.19e-05	CTTCCTGGAAC
ENSSSCG00000007058	PLCB4	-558	-548	11.4815	4.24e-05	GTTACAGGAAT
ENSSSCG00000049136		-490	-480	11.3519	4.72e-05	CTGCCGGGAAG
ENSSSCG00000002307	ERH	-168	-158	11.2778	4.88e-05	ATTCTTGGAAA
ENSSSCG00000022168	APBB2	-551	-541	11.2593	4.99e-05	ATTCCTGGAAG
ENSSSCG00000046212		-115	-105	11.2593	4.99e-05	ATTCCTGGAAG
ENSSSCG00000002457	ITPK1	-376	-366	11.2037	5.03e-05	CTTCAGGGAAG
ENSSSCG00000001716	RCAN2	-52	-42	11.1111	5.21e-05	TTTCAAGGAAT
ENSSSCG00000016894	ARL15	-635	-625	11.0741	5.31e-05	CTTCTGGTAAA
ENSSSCG00000024621	KAT2B	-853	-843	10.963	5.6e-05	CTTATAGGAAG
ENSSSCG00000006160	STMN2	-317	-307	10.963	5.6e-05	CTGCCAGGAAG
ENSSSCG00000034837		-813	-803	10.9444	5.63e-05	TTTCTGGTAAG
ENSSSCG00000028600	SLC39A9	-200	-190	10.9259	5.7e-05	TTTCCAAGAAT
ENSSSCG00000047247	DSCC1	-602	-592	10.8889	5.8e-05	GCTCCAGGAAA
ENSSSCG00000014079	ANKRD31	-706	-696	10.8704	5.85e-05	CTTATGGGAAT
ENSSSCG00000009489	GPC6	-800	-790	10.8333	5.9e-05	GTTCAGGGAAT
ENSSSCG00000006533	ADAM15	-906	-896	10.7963	6.03e-05	ATTATGGGAAA
ENSSSCG00000005994	SNTB1	-340	-330	10.7593	6.27e-05	TTTCAGGGAAC
ENSSSCG00000003831	OMA1	-938	-928	10.6481	6.62e-05	ATTCAGGGAAA
ENSSSCG00000014244	PHAX	-205	-195	10.6481	6.62e-05	TCTCCAGGAAG
ENSSSCG00000038685	MPPED1	-649	-639	10.6296	6.67e-05	CTTCCAAGAAG
ENSSSCG00000010802	UCHL5	-960	-950	10.6111	6.72e-05	CTTCTTGGAAC
ENSSSCG00000049247		-190	-180	10.5926	6.78e-05	GTTATAGGAAT
ENSSSCG00000022196	CCT6B	-804	-794	10.5741	6.84e-05	CTTCCGGTAAT
ENSSSCG00000041390		-299	-289	10.5185	7.04e-05	TTTCTAAGAAG
ENSSSCG00000012895		-80	-70	10.3889	7.45e-05	GCTCTGGGAAA
ENSSSCG00000008761	TBC1D19	-257	-247	10.3704	7.56e-05	ATTCTTGGAAG
ENSSSCG00000016657	AOAH	-327	-317	10.3333	7.6e-05	CTTCAAGGAAT
ENSSSCG00000030108	ZNFX1	-85	-75	10.2778	7.71e-05	CCTCTGGGAAA
ENSSSCG00000026661	PTPRN2	-950	-940	10.1481	8.1e-05	TCTCTGGGAAG
ENSSSCG00000016245	COL4A3	-922	-912	10.1111	8.21e-05	ATTCCAGTAAA
ENSSSCG00000028561	CD28	-903	-893	10.0926	8.28e-05	GTTACTGGAAA
ENSSSCG00000037452	HTR2A	-789	-779	10.0741	8.41e-05	CTGCTAGGAAG
ENSSSCG00000013509	CHAF1A	-682	-672	10.0741	8.41e-05	ATTCCAAGAAA
ENSSSCG00000048494		-370	-360	10.037	8.5e-05	ATTCCTGGAAC
ENSSSCG00000007721	GTF2I	-39	-29	9.98148	8.62e-05	GCTCCAGGAAG
ENSSSCG00000036367	PABPN1L	-380	-370	9.87037	8.99e-05	CCTCCAGGAAG
ENSSSCG00000042232		-879	-869	9.85185	9.1e-05	GTGCCAGGAAC
ENSSSCG00000042559		-918	-908	9.83333	9.17e-05	TTTCCAGAAAA
ENSSSCG00000037620		-115	-105	9.83333	9.17e-05	TTTCCAGAAAA
ENSSSCG00000033239		-65	-55	9.83333	9.17e-05	TTTCCAGAAAA
ENSSSCG00000046361		-478	-468	9.7037	9.59e-05	GTGCTAGGAAT
ENSSSCG00000014791	RRM1	-559	-549	9.68519	9.65e-05	CTTCTGGTAAT
ENSSSCG00000001095	GMNN	-715	-705	9.64815	9.71e-05	CTTCTGAGAAT
