# Supplementary material for: A gene co-association network regulating gut microbial communities in a Duroc pig population
Source: Microbiome. 2021 Feb 21;9:52. doi: 10.1186/s40168-020-00994-8 (PMC7898758; doi:10.1186/s40168-020-00994-8)
Supplement: Supplementary file 5 — Additional file 4: Supplementary Table 3. List of predicted target genes with at least one TF binding site for microRNA ssc-mir-371. [file 40168_2020_994_MOESM5_ESM.xls]

## Sheet: Target_mRNAs
Supplementary Table 4: 7mer-m8 binding sites between ssc-miR.371 seed and significant co-associated genes.
Gene ID	Transcript ID	Name	miRNA	Seed	3'-UTR Match start	3'-UTR Match end	Match
ENSSSCG00000000793	ENSSSCT00000000859	PPHLN1	ssc-miR-371-5p	CTCAAAC	736	742	GTTTGAG
ENSSSCG00000000040	ENSSSCT00000000043	SEPTIN3	ssc-miR-371-5p	CTCAAAC	1495	1501	GTTTGAG
ENSSSCG00000001720	ENSSSCT00000001923	SLC25A27	ssc-miR-371-5p	CTCAAAC	256	262	GTTTGAG
ENSSSCG00000001720	ENSSSCT00000001923	SLC25A27	ssc-miR-371-5p	CTCAAAC	1436	1442	GTTTGAG
ENSSSCG00000001746	ENSSSCT00000001952	PKHD1	ssc-miR-371-5p	CTCAAAC	5	11	GTTTGAG
ENSSSCG00000002802	ENSSSCT00000003102	GINS3	ssc-miR-371-5p	CTCAAAC	787	793	GTTTGAG
ENSSSCG00000003356	ENSSSCT00000003725	MMEL1	ssc-miR-371-5p	CTCAAAC	3960	3966	GTTTGAG
ENSSSCG00000021911	ENSSSCT00000003101	NDRG4	ssc-miR-371-5p	CTCAAAC	188	194	GTTTGAG
ENSSSCG00000006506	ENSSSCT00000007126	SYT11	ssc-miR-371-5p	CTCAAAC	668	674	GTTTGAG
ENSSSCG00000003833	ENSSSCT00000004243	DAB1	ssc-miR-371-5p	CTCAAAC	509	515	GTTTGAG
ENSSSCG00000004070	ENSSSCT00000004499	SCAF8	ssc-miR-371-5p	CTCAAAC	295	301	GTTTGAG
ENSSSCG00000003825	ENSSSCT00000004233	CYP2J34	ssc-miR-371-5p	CTCAAAC	399	405	GTTTGAG
ENSSSCG00000005346	ENSSSCT00000005885	ZCCHC7	ssc-miR-371-5p	CTCAAAC	902	908	GTTTGAG
ENSSSCG00000005346	ENSSSCT00000005885	ZCCHC7	ssc-miR-371-5p	CTCAAAC	1912	1918	GTTTGAG
ENSSSCG00000003833	ENSSSCT00000004242	DAB1	ssc-miR-371-5p	CTCAAAC	569	575	GTTTGAG
ENSSSCG00000003833	ENSSSCT00000004242	DAB1	ssc-miR-371-5p	CTCAAAC	3412	3418	GTTTGAG
ENSSSCG00000010744	ENSSSCT00000011756	DHX32	ssc-miR-371-5p	CTCAAAC	3502	3508	GTTTGAG
ENSSSCG00000011107	ENSSSCT00000012155	CCNY	ssc-miR-371-5p	CTCAAAC	1614	1620	GTTTGAG
ENSSSCG00000010863	ENSSSCT00000011885	AHCTF1	ssc-miR-371-5p	CTCAAAC	728	734	GTTTGAG
ENSSSCG00000013490	ENSSSCT00000014736	PIP5K1C	ssc-miR-371-5p	CTCAAAC	3631	3637	GTTTGAG
ENSSSCG00000028974	ENSSSCT00000024450	UST	ssc-miR-371-5p	CTCAAAC	1004	1010	GTTTGAG
ENSSSCG00000027415	ENSSSCT00000027541	WWOX	ssc-miR-371-5p	CTCAAAC	205	211	GTTTGAG
ENSSSCG00000017948	ENSSSCT00000019532	EFNB3	ssc-miR-371-5p	CTCAAAC	67	73	GTTTGAG
ENSSSCG00000027153	ENSSSCT00000027281	WARS2	ssc-miR-371-5p	CTCAAAC	923	929	GTTTGAG
ENSSSCG00000017734	ENSSSCT00000019301	RHBDL3	ssc-miR-371-5p	CTCAAAC	142	148	GTTTGAG
ENSSSCG00000014337	ENSSSCT00000015664	ETF1	ssc-miR-371-5p	CTCAAAC	2230	2236	GTTTGAG
ENSSSCG00000014329	ENSSSCT00000015654	CDC25C	ssc-miR-371-5p	CTCAAAC	2560	2566	GTTTGAG
ENSSSCG00000014329	ENSSSCT00000015655	CDC25C	ssc-miR-371-5p	CTCAAAC	2560	2566	GTTTGAG
ENSSSCG00000027675	ENSSSCT00000022793	FOXP1	ssc-miR-371-5p	CTCAAAC	1741	1747	GTTTGAG
ENSSSCG00000015878	ENSSSCT00000017290	PKP4	ssc-miR-371-5p	CTCAAAC	263	269	GTTTGAG
ENSSSCG00000026596	ENSSSCT00000028499	SYNRG	ssc-miR-371-5p	CTCAAAC	211	217	GTTTGAG
ENSSSCG00000033750	ENSSSCT00000024782		ssc-miR-371-5p	CTCAAAC	498	504	GTTTGAG
ENSSSCG00000021911	ENSSSCT00000022513	NDRG4	ssc-miR-371-5p	CTCAAAC	188	194	GTTTGAG
ENSSSCG00000014081	ENSSSCT00000026755	CERT1	ssc-miR-371-5p	CTCAAAC	877	883	GTTTGAG
ENSSSCG00000014081	ENSSSCT00000026755	CERT1	ssc-miR-371-5p	CTCAAAC	2470	2476	GTTTGAG
ENSSSCG00000014009	ENSSSCT00000015302	CNOT6	ssc-miR-371-5p	CTCAAAC	2360	2366	GTTTGAG
ENSSSCG00000029805	ENSSSCT00000028564	RHOBTB3	ssc-miR-371-5p	CTCAAAC	2315	2321	GTTTGAG
ENSSSCG00000011217	ENSSSCT00000012283	NEK10	ssc-miR-371-5p	CTCAAAC	853	859	GTTTGAG
ENSSSCG00000007909	ENSSSCT00000039445	ABAT	ssc-miR-371-5p	CTCAAAC	3027	3033	GTTTGAG
ENSSSCG00000015878	ENSSSCT00000046068	PKP4	ssc-miR-371-5p	CTCAAAC	263	269	GTTTGAG
ENSSSCG00000023112	ENSSSCT00000045596	PDS5A	ssc-miR-371-5p	CTCAAAC	1514	1520	GTTTGAG
ENSSSCG00000023112	ENSSSCT00000045596	PDS5A	ssc-miR-371-5p	CTCAAAC	2275	2281	GTTTGAG
ENSSSCG00000037898	ENSSSCT00000047097	CXXC5	ssc-miR-371-5p	CTCAAAC	397	403	GTTTGAG
ENSSSCG00000026596	ENSSSCT00000046617	SYNRG	ssc-miR-371-5p	CTCAAAC	211	217	GTTTGAG
ENSSSCG00000008857	ENSSSCT00000045796	MSMO1	ssc-miR-371-5p	CTCAAAC	493	499	GTTTGAG
ENSSSCG00000003825	ENSSSCT00000034483	CYP2J34	ssc-miR-371-5p	CTCAAAC	399	405	GTTTGAG
ENSSSCG00000040111	ENSSSCT00000046635	MSANTD1	ssc-miR-371-5p	CTCAAAC	1386	1392	GTTTGAG
ENSSSCG00000001746	ENSSSCT00000042213	PKHD1	ssc-miR-371-5p	CTCAAAC	5	11	GTTTGAG
ENSSSCG00000021289	ENSSSCT00000041624	GAK	ssc-miR-371-5p	CTCAAAC	2493	2499	GTTTGAG
ENSSSCG00000015878	ENSSSCT00000041783	PKP4	ssc-miR-371-5p	CTCAAAC	263	269	GTTTGAG
ENSSSCG00000038222	ENSSSCT00000036843	CACUL1	ssc-miR-371-5p	CTCAAAC	2738	2744	GTTTGAG
ENSSSCG00000005981	ENSSSCT00000044541	FBXO32	ssc-miR-371-5p	CTCAAAC	2316	2322	GTTTGAG
ENSSSCG00000035965	ENSSSCT00000036862	AQP4	ssc-miR-371-5p	CTCAAAC	1416	1422	GTTTGAG
ENSSSCG00000012589	ENSSSCT00000033985	RTL4	ssc-miR-371-5p	CTCAAAC	1309	1315	GTTTGAG
ENSSSCG00000013490	ENSSSCT00000036795	PIP5K1C	ssc-miR-371-5p	CTCAAAC	3427	3433	GTTTGAG
ENSSSCG00000035965	ENSSSCT00000042661	AQP4	ssc-miR-371-5p	CTCAAAC	4022	4028	GTTTGAG
ENSSSCG00000037583	ENSSSCT00000048231	GNB4	ssc-miR-371-5p	CTCAAAC	212	218	GTTTGAG
ENSSSCG00000040178	ENSSSCT00000043429	E2F3	ssc-miR-371-5p	CTCAAAC	1906	1912	GTTTGAG
ENSSSCG00000006562	ENSSSCT00000048640	GATAD2B	ssc-miR-371-5p	CTCAAAC	1585	1591	GTTTGAG
ENSSSCG00000008310	ENSSSCT00000032116	EXOC6B	ssc-miR-371-5p	CTCAAAC	1967	1973	GTTTGAG
ENSSSCG00000014010	ENSSSCT00000035631	MAPK9	ssc-miR-371-5p	CTCAAAC	1133	1139	GTTTGAG
ENSSSCG00000017734	ENSSSCT00000041837	RHBDL3	ssc-miR-371-5p	CTCAAAC	142	148	GTTTGAG
ENSSSCG00000011107	ENSSSCT00000047984	CCNY	ssc-miR-371-5p	CTCAAAC	1614	1620	GTTTGAG
ENSSSCG00000023112	ENSSSCT00000047810	PDS5A	ssc-miR-371-5p	CTCAAAC	1497	1503	GTTTGAG
ENSSSCG00000023112	ENSSSCT00000047810	PDS5A	ssc-miR-371-5p	CTCAAAC	2258	2264	GTTTGAG
ENSSSCG00000021911	ENSSSCT00000041616	NDRG4	ssc-miR-371-5p	CTCAAAC	382	388	GTTTGAG
ENSSSCG00000026596	ENSSSCT00000036739	SYNRG	ssc-miR-371-5p	CTCAAAC	211	217	GTTTGAG
ENSSSCG00000003833	ENSSSCT00000044139	DAB1	ssc-miR-371-5p	CTCAAAC	569	575	GTTTGAG
ENSSSCG00000003833	ENSSSCT00000044139	DAB1	ssc-miR-371-5p	CTCAAAC	3412	3418	GTTTGAG
ENSSSCG00000015878	ENSSSCT00000044282	PKP4	ssc-miR-371-5p	CTCAAAC	3772	3778	GTTTGAG
ENSSSCG00000001746	ENSSSCT00000040071	PKHD1	ssc-miR-371-5p	CTCAAAC	5	11	GTTTGAG
ENSSSCG00000000050	ENSSSCT00000046821	NAGA	ssc-miR-371-5p	CTCAAAC	1159	1165	GTTTGAG
ENSSSCG00000006504	ENSSSCT00000041628	KHDC4	ssc-miR-371-5p	CTCAAAC	2204	2210	GTTTGAG
ENSSSCG00000006504	ENSSSCT00000041628	KHDC4	ssc-miR-371-5p	CTCAAAC	3258	3264	GTTTGAG
ENSSSCG00000021911	ENSSSCT00000038980	NDRG4	ssc-miR-371-5p	CTCAAAC	188	194	GTTTGAG
ENSSSCG00000007909	ENSSSCT00000040197	ABAT	ssc-miR-371-5p	CTCAAAC	3027	3033	GTTTGAG
ENSSSCG00000032947	ENSSSCT00000059743	SRRM1	ssc-miR-371-5p	CTCAAAC	72	78	GTTTGAG
ENSSSCG00000028974	ENSSSCT00000081067	UST	ssc-miR-371-5p	CTCAAAC	2642	2648	GTTTGAG
ENSSSCG00000000793	ENSSSCT00000056241	PPHLN1	ssc-miR-371-5p	CTCAAAC	736	742	GTTTGAG
ENSSSCG00000038222	ENSSSCT00000066905	CACUL1	ssc-miR-371-5p	CTCAAAC	3024	3030	GTTTGAG
ENSSSCG00000026596	ENSSSCT00000049980	SYNRG	ssc-miR-371-5p	CTCAAAC	211	217	GTTTGAG
ENSSSCG00000014010	ENSSSCT00000053607	MAPK9	ssc-miR-371-5p	CTCAAAC	1133	1139	GTTTGAG
ENSSSCG00000011217	ENSSSCT00000069983	NEK10	ssc-miR-371-5p	CTCAAAC	680	686	GTTTGAG
ENSSSCG00000021289	ENSSSCT00000068188	GAK	ssc-miR-371-5p	CTCAAAC	2493	2499	GTTTGAG
ENSSSCG00000015880	ENSSSCT00000050040	TANC1	ssc-miR-371-5p	CTCAAAC	1419	1425	GTTTGAG
ENSSSCG00000032947	ENSSSCT00000065408	SRRM1	ssc-miR-371-5p	CTCAAAC	72	78	GTTTGAG
ENSSSCG00000032947	ENSSSCT00000053795	SRRM1	ssc-miR-371-5p	CTCAAAC	72	78	GTTTGAG
ENSSSCG00000015878	ENSSSCT00000064012	PKP4	ssc-miR-371-5p	CTCAAAC	492	498	GTTTGAG
ENSSSCG00000005981	ENSSSCT00000086081	FBXO32	ssc-miR-371-5p	CTCAAAC	2316	2322	GTTTGAG
ENSSSCG00000026718	ENSSSCT00000070900	PLCH1	ssc-miR-371-5p	CTCAAAC	1213	1219	GTTTGAG
ENSSSCG00000010863	ENSSSCT00000080963	AHCTF1	ssc-miR-371-5p	CTCAAAC	728	734	GTTTGAG
ENSSSCG00000013490	ENSSSCT00000073481	PIP5K1C	ssc-miR-371-5p	CTCAAAC	3427	3433	GTTTGAG
ENSSSCG00000006506	ENSSSCT00000065560	SYT11	ssc-miR-371-5p	CTCAAAC	668	674	GTTTGAG
ENSSSCG00000040178	ENSSSCT00000069511	E2F3	ssc-miR-371-5p	CTCAAAC	1906	1912	GTTTGAG
ENSSSCG00000013495	ENSSSCT00000052692	ZFR2	ssc-miR-371-5p	CTCAAAC	1550	1556	GTTTGAG
ENSSSCG00000014329	ENSSSCT00000074946	CDC25C	ssc-miR-371-5p	CTCAAAC	2560	2566	GTTTGAG
ENSSSCG00000013495	ENSSSCT00000063595	ZFR2	ssc-miR-371-5p	CTCAAAC	659	665	GTTTGAG
ENSSSCG00000009551	ENSSSCT00000065515	ARHGEF7	ssc-miR-371-5p	CTCAAAC	1433	1439	GTTTGAG
ENSSSCG00000040325	ENSSSCT00000063285	COX7C	ssc-miR-371-5p	CTCAAAC	1436	1442	GTTTGAG
ENSSSCG00000003356	ENSSSCT00000072119	MMEL1	ssc-miR-371-5p	CTCAAAC	3960	3966	GTTTGAG
ENSSSCG00000037898	ENSSSCT00000081928	CXXC5	ssc-miR-371-5p	CTCAAAC	397	403	GTTTGAG
ENSSSCG00000011217	ENSSSCT00000081034	NEK10	ssc-miR-371-5p	CTCAAAC	853	859	GTTTGAG
ENSSSCG00000008310	ENSSSCT00000057848	EXOC6B	ssc-miR-371-5p	CTCAAAC	1967	1973	GTTTGAG
ENSSSCG00000015878	ENSSSCT00000065001	PKP4	ssc-miR-371-5p	CTCAAAC	263	269	GTTTGAG
ENSSSCG00000003356	ENSSSCT00000077716	MMEL1	ssc-miR-371-5p	CTCAAAC	3960	3966	GTTTGAG
ENSSSCG00000000025	ENSSSCT00000076967		ssc-miR-371-5p	CTCAAAC	718	724	GTTTGAG
ENSSSCG00000005371	ENSSSCT00000057353	TRMO	ssc-miR-371-5p	CTCAAAC	504	510	GTTTGAG
ENSSSCG00000003833	ENSSSCT00000051368	DAB1	ssc-miR-371-5p	CTCAAAC	509	515	GTTTGAG
ENSSSCG00000009551	ENSSSCT00000056474	ARHGEF7	ssc-miR-371-5p	CTCAAAC	1433	1439	GTTTGAG
ENSSSCG00000000793	ENSSSCT00000064602	PPHLN1	ssc-miR-371-5p	CTCAAAC	736	742	GTTTGAG
ENSSSCG00000015880	ENSSSCT00000052329	TANC1	ssc-miR-371-5p	CTCAAAC	1419	1425	GTTTGAG
ENSSSCG00000037583	ENSSSCT00000054082	GNB4	ssc-miR-371-5p	CTCAAAC	212	218	GTTTGAG
ENSSSCG00000032947	ENSSSCT00000062684	SRRM1	ssc-miR-371-5p	CTCAAAC	72	78	GTTTGAG
ENSSSCG00000015056	ENSSSCT00000074044	REXO2	ssc-miR-371-5p	CTCAAAC	4629	4635	GTTTGAG
ENSSSCG00000003833	ENSSSCT00000061588	DAB1	ssc-miR-371-5p	CTCAAAC	2307	2313	GTTTGAG
ENSSSCG00000012035	ENSSSCT00000071315	SYNJ1	ssc-miR-371-5p	CTCAAAC	3034	3040	GTTTGAG
ENSSSCG00000016882	ENSSSCT00000086572	PARP8	ssc-miR-371-5p	CTCAAAC	4765	4771	GTTTGAG
ENSSSCG00000026596	ENSSSCT00000061712	SYNRG	ssc-miR-371-5p	CTCAAAC	211	217	GTTTGAG
ENSSSCG00000029983	ENSSSCT00000082128	PCGF3	ssc-miR-371-5p	CTCAAAC	1083	1089	GTTTGAG
ENSSSCG00000029983	ENSSSCT00000082128	PCGF3	ssc-miR-371-5p	CTCAAAC	3212	3218	GTTTGAG
ENSSSCG00000026596	ENSSSCT00000076077	SYNRG	ssc-miR-371-5p	CTCAAAC	211	217	GTTTGAG
ENSSSCG00000007909	ENSSSCT00000064948	ABAT	ssc-miR-371-5p	CTCAAAC	3027	3033	GTTTGAG
ENSSSCG00000006742	ENSSSCT00000057433	MAB21L3	ssc-miR-371-5p	CTCAAAC	3077	3083	GTTTGAG
ENSSSCG00000006742	ENSSSCT00000057433	MAB21L3	ssc-miR-371-5p	CTCAAAC	3162	3168	GTTTGAG
ENSSSCG00000027686	ENSSSCT00000086790	YTHDF2	ssc-miR-371-5p	CTCAAAC	1644	1650	GTTTGAG
ENSSSCG00000004070	ENSSSCT00000062929	SCAF8	ssc-miR-371-5p	CTCAAAC	570	576	GTTTGAG
ENSSSCG00000002386	ENSSSCT00000056751		ssc-miR-371-5p	CTCAAAC	3415	3421	GTTTGAG
ENSSSCG00000002386	ENSSSCT00000056751		ssc-miR-371-5p	CTCAAAC	4549	4555	GTTTGAG
ENSSSCG00000006984	ENSSSCT00000057561	VPS37A	ssc-miR-371-5p	CTCAAAC	205	211	GTTTGAG
ENSSSCG00000021612	ENSSSCT00000069626	ARHGAP28	ssc-miR-371-5p	CTCAAAC	4123	4129	GTTTGAG
ENSSSCG00000046153	ENSSSCT00000083135		ssc-miR-371-5p	CTCAAAC	336	342	GTTTGAG
ENSSSCG00000015878	ENSSSCT00000056376	PKP4	ssc-miR-371-5p	CTCAAAC	263	269	GTTTGAG
ENSSSCG00000047247	ENSSSCT00000061987	DSCC1	ssc-miR-371-5p	CTCAAAC	4922	4928	GTTTGAG
ENSSSCG00000015878	ENSSSCT00000076213	PKP4	ssc-miR-371-5p	CTCAAAC	324	330	GTTTGAG
ENSSSCG00000027675	ENSSSCT00000053409	FOXP1	ssc-miR-371-5p	CTCAAAC	1741	1747	GTTTGAG
ENSSSCG00000009489	ENSSSCT00000058853	GPC6	ssc-miR-371-5p	CTCAAAC	2771	2777	GTTTGAG
ENSSSCG00000014329	ENSSSCT00000073980	CDC25C	ssc-miR-371-5p	CTCAAAC	2560	2566	GTTTGAG
ENSSSCG00000026596	ENSSSCT00000049452	SYNRG	ssc-miR-371-5p	CTCAAAC	211	217	GTTTGAG
ENSSSCG00000014010	ENSSSCT00000054897	MAPK9	ssc-miR-371-5p	CTCAAAC	1133	1139	GTTTGAG
ENSSSCG00000037898	ENSSSCT00000072754	CXXC5	ssc-miR-371-5p	CTCAAAC	397	403	GTTTGAG
ENSSSCG00000014010	ENSSSCT00000066864	MAPK9	ssc-miR-371-5p	CTCAAAC	1133	1139	GTTTGAG
ENSSSCG00000035965	ENSSSCT00000050372	AQP4	ssc-miR-371-5p	CTCAAAC	4022	4028	GTTTGAG
ENSSSCG00000032947	ENSSSCT00000064553	SRRM1	ssc-miR-371-5p	CTCAAAC	72	78	GTTTGAG
ENSSSCG00000009551	ENSSSCT00000084960	ARHGEF7	ssc-miR-371-5p	CTCAAAC	1433	1439	GTTTGAG
ENSSSCG00000027846	ENSSSCT00000053121	RRP15	ssc-miR-371-5p	CTCAAAC	4733	4739	GTTTGAG
ENSSSCG00000040178	ENSSSCT00000050079	E2F3	ssc-miR-371-5p	CTCAAAC	1906	1912	GTTTGAG
ENSSSCG00000030361	ENSSSCT00000089172	PRKCZ	ssc-miR-371-5p	CTCAAAC	1137	1143	GTTTGAG
ENSSSCG00000014010	ENSSSCT00000089561	MAPK9	ssc-miR-371-5p	CTCAAAC	1133	1139	GTTTGAG
ENSSSCG00000027686	ENSSSCT00000090867	YTHDF2	ssc-miR-371-5p	CTCAAAC	1644	1650	GTTTGAG
ENSSSCG00000015497	ENSSSCT00000088945	KLHL20	ssc-miR-371-5p	CTCAAAC	569	575	GTTTGAG
ENSSSCG00000015497	ENSSSCT00000088945	KLHL20	ssc-miR-371-5p	CTCAAAC	1420	1426	GTTTGAG
ENSSSCG00000015497	ENSSSCT00000088945	KLHL20	ssc-miR-371-5p	CTCAAAC	1461	1467	GTTTGAG
ENSSSCG00000003825	ENSSSCT00000089244	CYP2J34	ssc-miR-371-5p	CTCAAAC	956	962	GTTTGAG
ENSSSCG00000003356	ENSSSCT00000091290	MMEL1	ssc-miR-371-5p	CTCAAAC	3960	3966	GTTTGAG
ENSSSCG00000027153	ENSSSCT00000090015	WARS2	ssc-miR-371-5p	CTCAAAC	923	929	GTTTGAG

## Sheet: Background random Target mRNAs
Supplementary Table 4: Background random sites between ssc-miR.371 seed and significant co-associated genes.
Gene ID	Transcript ID	Name	miRNA	Seed	3'-UTR Match start	3'-UTR Match end	Match
ENSSSCG00000000791	ENSSSCT00000000857	PDZRN4	ssc-miR-371-5p	CTCAAAC	1818	1824	GTTTGAG
ENSSSCG00000000791	ENSSSCT00000000857	PDZRN4	ssc-miR-371-5p	CTCAAAC	1855	1861	GTTTGAG
ENSSSCG00000001070	ENSSSCT00000001165	FAM8A1	ssc-miR-371-5p	CTCAAAC	150	156	GTTTGAG
ENSSSCG00000003781	ENSSSCT00000004184		ssc-miR-371-5p	CTCAAAC	2496	2502	GTTTGAG
ENSSSCG00000003356	ENSSSCT00000003725	MMEL1	ssc-miR-371-5p	CTCAAAC	1934	1940	GTTTGAG
ENSSSCG00000005388	ENSSSCT00000005931	INVS	ssc-miR-371-5p	CTCAAAC	199	205	GTTTGAG
ENSSSCG00000005247	ENSSSCT00000005781		ssc-miR-371-5p	CTCAAAC	396	402	GTTTGAG
ENSSSCG00000008799	ENSSSCT00000009626	LIMCH1	ssc-miR-371-5p	CTCAAAC	936	942	GTTTGAG
ENSSSCG00000008868	ENSSSCT00000009708	TDO2	ssc-miR-371-5p	CTCAAAC	134	140	GTTTGAG
ENSSSCG00000009238	ENSSSCT00000010118	COQ2	ssc-miR-371-5p	CTCAAAC	264	270	GTTTGAG
ENSSSCG00000010835	ENSSSCT00000011854	AIDA	ssc-miR-371-5p	CTCAAAC	1205	1211	GTTTGAG
ENSSSCG00000008593	ENSSSCT00000009404	KLHL29	ssc-miR-371-5p	CTCAAAC	683	689	GTTTGAG
ENSSSCG00000012679	ENSSSCT00000013861	GPC4	ssc-miR-371-5p	CTCAAAC	27	33	GTTTGAG
ENSSSCG00000017025	ENSSSCT00000018537	GABRG2	ssc-miR-371-5p	CTCAAAC	308	314	GTTTGAG
ENSSSCG00000017025	ENSSSCT00000018537	GABRG2	ssc-miR-371-5p	CTCAAAC	1407	1413	GTTTGAG
ENSSSCG00000029805	ENSSSCT00000024526	RHOBTB3	ssc-miR-371-5p	CTCAAAC	715	721	GTTTGAG
ENSSSCG00000031796	ENSSSCT00000018435	RAB3C	ssc-miR-371-5p	CTCAAAC	536	542	GTTTGAG
ENSSSCG00000025685	ENSSSCT00000028860	TP73	ssc-miR-371-5p	CTCAAAC	581	587	GTTTGAG
ENSSSCG00000014029	ENSSSCT00000015325	COL23A1	ssc-miR-371-5p	CTCAAAC	1190	1196	GTTTGAG
ENSSSCG00000014029	ENSSSCT00000015325	COL23A1	ssc-miR-371-5p	CTCAAAC	2505	2511	GTTTGAG
ENSSSCG00000014329	ENSSSCT00000015654	CDC25C	ssc-miR-371-5p	CTCAAAC	1351	1357	GTTTGAG
ENSSSCG00000014329	ENSSSCT00000015655	CDC25C	ssc-miR-371-5p	CTCAAAC	1351	1357	GTTTGAG
ENSSSCG00000012884	ENSSSCT00000014085	PPP6R3	ssc-miR-371-5p	CTCAAAC	814	820	GTTTGAG
ENSSSCG00000026442	ENSSSCT00000028176	FAM163B	ssc-miR-371-5p	CTCAAAC	436	442	GTTTGAG
ENSSSCG00000018047	ENSSSCT00000019642	FAM83G	ssc-miR-371-5p	CTCAAAC	133	139	GTTTGAG
ENSSSCG00000025106	ENSSSCT00000025817	THNSL2	ssc-miR-371-5p	CTCAAAC	1795	1801	GTTTGAG
ENSSSCG00000029805	ENSSSCT00000028564	RHOBTB3	ssc-miR-371-5p	CTCAAAC	4280	4286	GTTTGAG
ENSSSCG00000017054	ENSSSCT00000018567	CYFIP2	ssc-miR-371-5p	CTCAAAC	1018	1024	GTTTGAG
ENSSSCG00000027628	ENSSSCT00000028938	IL6R	ssc-miR-371-5p	CTCAAAC	3202	3208	GTTTGAG
ENSSSCG00000027628	ENSSSCT00000028938	IL6R	ssc-miR-371-5p	CTCAAAC	3265	3271	GTTTGAG
ENSSSCG00000038222	ENSSSCT00000036843	CACUL1	ssc-miR-371-5p	CTCAAAC	2215	2221	GTTTGAG
ENSSSCG00000013490	ENSSSCT00000030977	PIP5K1C	ssc-miR-371-5p	CTCAAAC	145	151	GTTTGAG
ENSSSCG00000000040	ENSSSCT00000040807	SEPTIN3	ssc-miR-371-5p	CTCAAAC	65	71	GTTTGAG
ENSSSCG00000008310	ENSSSCT00000032116	EXOC6B	ssc-miR-371-5p	CTCAAAC	1080	1086	GTTTGAG
ENSSSCG00000029304	ENSSSCT00000048520	STEAP3	ssc-miR-371-5p	CTCAAAC	836	842	GTTTGAG
ENSSSCG00000017025	ENSSSCT00000043878	GABRG2	ssc-miR-371-5p	CTCAAAC	308	314	GTTTGAG
ENSSSCG00000017025	ENSSSCT00000043878	GABRG2	ssc-miR-371-5p	CTCAAAC	1407	1413	GTTTGAG
ENSSSCG00000017054	ENSSSCT00000037510	CYFIP2	ssc-miR-371-5p	CTCAAAC	961	967	GTTTGAG
ENSSSCG00000008593	ENSSSCT00000044456	KLHL29	ssc-miR-371-5p	CTCAAAC	683	689	GTTTGAG
ENSSSCG00000031796	ENSSSCT00000042915	RAB3C	ssc-miR-371-5p	CTCAAAC	536	542	GTTTGAG
ENSSSCG00000006734	ENSSSCT00000033361	CD101	ssc-miR-371-5p	CTCAAAC	869	875	GTTTGAG
ENSSSCG00000004545	ENSSSCT00000048116	ANKDD1A	ssc-miR-371-5p	CTCAAAC	388	394	GTTTGAG
ENSSSCG00000031796	ENSSSCT00000040281	RAB3C	ssc-miR-371-5p	CTCAAAC	536	542	GTTTGAG
ENSSSCG00000005247	ENSSSCT00000042640		ssc-miR-371-5p	CTCAAAC	394	400	GTTTGAG
ENSSSCG00000033919	ENSSSCT00000046534	DCLK1	ssc-miR-371-5p	CTCAAAC	2743	2749	GTTTGAG
ENSSSCG00000000050	ENSSSCT00000046821	NAGA	ssc-miR-371-5p	CTCAAAC	291	297	GTTTGAG
ENSSSCG00000008799	ENSSSCT00000038511	LIMCH1	ssc-miR-371-5p	CTCAAAC	936	942	GTTTGAG
ENSSSCG00000033919	ENSSSCT00000045713	DCLK1	ssc-miR-371-5p	CTCAAAC	2743	2749	GTTTGAG
ENSSSCG00000000791	ENSSSCT00000070899	PDZRN4	ssc-miR-371-5p	CTCAAAC	1818	1824	GTTTGAG
ENSSSCG00000000791	ENSSSCT00000070899	PDZRN4	ssc-miR-371-5p	CTCAAAC	1855	1861	GTTTGAG
ENSSSCG00000010632	ENSSSCT00000073020	TECTB	ssc-miR-371-5p	CTCAAAC	1212	1218	GTTTGAG
ENSSSCG00000038222	ENSSSCT00000066905	CACUL1	ssc-miR-371-5p	CTCAAAC	2969	2975	GTTTGAG
ENSSSCG00000005247	ENSSSCT00000052914		ssc-miR-371-5p	CTCAAAC	390	396	GTTTGAG
ENSSSCG00000008961	ENSSSCT00000086969	MTHFD2L	ssc-miR-371-5p	CTCAAAC	2621	2627	GTTTGAG
ENSSSCG00000031796	ENSSSCT00000068814	RAB3C	ssc-miR-371-5p	CTCAAAC	536	542	GTTTGAG
ENSSSCG00000014791	ENSSSCT00000084455	RRM1	ssc-miR-371-5p	CTCAAAC	563	569	GTTTGAG
ENSSSCG00000017861	ENSSSCT00000056972	ASPA	ssc-miR-371-5p	CTCAAAC	487	493	GTTTGAG
ENSSSCG00000014329	ENSSSCT00000074946	CDC25C	ssc-miR-371-5p	CTCAAAC	1351	1357	GTTTGAG
ENSSSCG00000005247	ENSSSCT00000062230		ssc-miR-371-5p	CTCAAAC	396	402	GTTTGAG
ENSSSCG00000014791	ENSSSCT00000050049	RRM1	ssc-miR-371-5p	CTCAAAC	563	569	GTTTGAG
ENSSSCG00000003356	ENSSSCT00000072119	MMEL1	ssc-miR-371-5p	CTCAAAC	1934	1940	GTTTGAG
ENSSSCG00000001070	ENSSSCT00000086870	FAM8A1	ssc-miR-371-5p	CTCAAAC	147	153	GTTTGAG
ENSSSCG00000004545	ENSSSCT00000074512	ANKDD1A	ssc-miR-371-5p	CTCAAAC	388	394	GTTTGAG
ENSSSCG00000014791	ENSSSCT00000079973	RRM1	ssc-miR-371-5p	CTCAAAC	563	569	GTTTGAG
ENSSSCG00000008310	ENSSSCT00000057848	EXOC6B	ssc-miR-371-5p	CTCAAAC	1150	1156	GTTTGAG
ENSSSCG00000008799	ENSSSCT00000067741	LIMCH1	ssc-miR-371-5p	CTCAAAC	936	942	GTTTGAG
ENSSSCG00000008799	ENSSSCT00000056457	LIMCH1	ssc-miR-371-5p	CTCAAAC	936	942	GTTTGAG
ENSSSCG00000000040	ENSSSCT00000076217	SEPTIN3	ssc-miR-371-5p	CTCAAAC	155	161	GTTTGAG
ENSSSCG00000000040	ENSSSCT00000069730	SEPTIN3	ssc-miR-371-5p	CTCAAAC	60	66	GTTTGAG
ENSSSCG00000003356	ENSSSCT00000077716	MMEL1	ssc-miR-371-5p	CTCAAAC	1934	1940	GTTTGAG
ENSSSCG00000025685	ENSSSCT00000077657	TP73	ssc-miR-371-5p	CTCAAAC	582	588	GTTTGAG
ENSSSCG00000005371	ENSSSCT00000057353	TRMO	ssc-miR-371-5p	CTCAAAC	3532	3538	GTTTGAG
ENSSSCG00000005247	ENSSSCT00000061441		ssc-miR-371-5p	CTCAAAC	17	23	GTTTGAG
ENSSSCG00000027628	ENSSSCT00000083601	IL6R	ssc-miR-371-5p	CTCAAAC	3204	3210	GTTTGAG
ENSSSCG00000027628	ENSSSCT00000083601	IL6R	ssc-miR-371-5p	CTCAAAC	3267	3273	GTTTGAG
ENSSSCG00000027628	ENSSSCT00000081186	IL6R	ssc-miR-371-5p	CTCAAAC	3204	3210	GTTTGAG
ENSSSCG00000027628	ENSSSCT00000081186	IL6R	ssc-miR-371-5p	CTCAAAC	3267	3273	GTTTGAG
ENSSSCG00000015056	ENSSSCT00000074044	REXO2	ssc-miR-371-5p	CTCAAAC	1445	1451	GTTTGAG
ENSSSCG00000012035	ENSSSCT00000071315	SYNJ1	ssc-miR-371-5p	CTCAAAC	834	840	GTTTGAG
ENSSSCG00000012035	ENSSSCT00000071315	SYNJ1	ssc-miR-371-5p	CTCAAAC	1161	1167	GTTTGAG
ENSSSCG00000017054	ENSSSCT00000066958	CYFIP2	ssc-miR-371-5p	CTCAAAC	985	991	GTTTGAG
ENSSSCG00000004545	ENSSSCT00000070488	ANKDD1A	ssc-miR-371-5p	CTCAAAC	388	394	GTTTGAG
ENSSSCG00000029983	ENSSSCT00000082128	PCGF3	ssc-miR-371-5p	CTCAAAC	572	578	GTTTGAG
ENSSSCG00000007868	ENSSSCT00000064586	TMC5	ssc-miR-371-5p	CTCAAAC	258	264	GTTTGAG
ENSSSCG00000023001	ENSSSCT00000053427	CCDC149	ssc-miR-371-5p	CTCAAAC	1080	1086	GTTTGAG
ENSSSCG00000010835	ENSSSCT00000084096	AIDA	ssc-miR-371-5p	CTCAAAC	1205	1211	GTTTGAG
ENSSSCG00000040178	ENSSSCT00000069123	E2F3	ssc-miR-371-5p	CTCAAAC	220	226	GTTTGAG
ENSSSCG00000008799	ENSSSCT00000053497	LIMCH1	ssc-miR-371-5p	CTCAAAC	936	942	GTTTGAG
ENSSSCG00000017054	ENSSSCT00000066858	CYFIP2	ssc-miR-371-5p	CTCAAAC	1018	1024	GTTTGAG
ENSSSCG00000012884	ENSSSCT00000061252	PPP6R3	ssc-miR-371-5p	CTCAAAC	264	270	GTTTGAG
ENSSSCG00000005247	ENSSSCT00000054288		ssc-miR-371-5p	CTCAAAC	390	396	GTTTGAG
ENSSSCG00000017054	ENSSSCT00000084611	CYFIP2	ssc-miR-371-5p	CTCAAAC	1018	1024	GTTTGAG
ENSSSCG00000000040	ENSSSCT00000082407	SEPTIN3	ssc-miR-371-5p	CTCAAAC	65	71	GTTTGAG
ENSSSCG00000008868	ENSSSCT00000071428	TDO2	ssc-miR-371-5p	CTCAAAC	114	120	GTTTGAG
ENSSSCG00000008868	ENSSSCT00000071428	TDO2	ssc-miR-371-5p	CTCAAAC	1434	1440	GTTTGAG
ENSSSCG00000014329	ENSSSCT00000073980	CDC25C	ssc-miR-371-5p	CTCAAAC	1351	1357	GTTTGAG
ENSSSCG00000005393	ENSSSCT00000049737	PLPPR1	ssc-miR-371-5p	CTCAAAC	2112	2118	GTTTGAG
ENSSSCG00000005247	ENSSSCT00000058300		ssc-miR-371-5p	CTCAAAC	396	402	GTTTGAG
ENSSSCG00000014195	ENSSSCT00000078937	MAN2A1	ssc-miR-371-5p	CTCAAAC	441	447	GTTTGAG
ENSSSCG00000017054	ENSSSCT00000054700	CYFIP2	ssc-miR-371-5p	CTCAAAC	1018	1024	GTTTGAG
ENSSSCG00000004545	ENSSSCT00000086840	ANKDD1A	ssc-miR-371-5p	CTCAAAC	388	394	GTTTGAG
ENSSSCG00000010835	ENSSSCT00000077116	AIDA	ssc-miR-371-5p	CTCAAAC	1205	1211	GTTTGAG
ENSSSCG00000008868	ENSSSCT00000069326	TDO2	ssc-miR-371-5p	CTCAAAC	118	124	GTTTGAG
ENSSSCG00000029304	ENSSSCT00000052627	STEAP3	ssc-miR-371-5p	CTCAAAC	836	842	GTTTGAG
ENSSSCG00000004074	ENSSSCT00000086175	OPRM1	ssc-miR-371-5p	CTCAAAC	2307	2313	GTTTGAG
ENSSSCG00000013490	ENSSSCT00000064135	PIP5K1C	ssc-miR-371-5p	CTCAAAC	143	149	GTTTGAG
ENSSSCG00000025685	ENSSSCT00000090126	TP73	ssc-miR-371-5p	CTCAAAC	581	587	GTTTGAG
ENSSSCG00000038222	ENSSSCT00000089147	CACUL1	ssc-miR-371-5p	CTCAAAC	4733	4739	GTTTGAG
ENSSSCG00000008799	ENSSSCT00000088970	LIMCH1	ssc-miR-371-5p	CTCAAAC	936	942	GTTTGAG
ENSSSCG00000012000	ENSSSCT00000089555	GBE1	ssc-miR-371-5p	CTCAAAC	918	924	GTTTGAG
ENSSSCG00000008868	ENSSSCT00000088162	TDO2	ssc-miR-371-5p	CTCAAAC	119	125	GTTTGAG
ENSSSCG00000000040	ENSSSCT00000087040	SEPTIN3	ssc-miR-371-5p	CTCAAAC	65	71	GTTTGAG
ENSSSCG00000025685	ENSSSCT00000089037	TP73	ssc-miR-371-5p	CTCAAAC	582	588	GTTTGAG
ENSSSCG00000003356	ENSSSCT00000091290	MMEL1	ssc-miR-371-5p	CTCAAAC	1934	1940	GTTTGAG
ENSSSCG00000031796	ENSSSCT00000089467	RAB3C	ssc-miR-371-5p	CTCAAAC	536	542	GTTTGAG
