# Supplementary material for: A gene co-association network regulating gut microbial communities in a Duroc pig population
Source: Microbiome. 2021 Feb 21;9:52. doi: 10.1186/s40168-020-00994-8 (PMC7898758; doi:10.1186/s40168-020-00994-8)
Supplement: Supplementary file 6 — Additional file 5: Supplementary Table 4. Overlappings QTLs confirmed in our study from the reported by Crespo et al., 2019. [file 40168_2020_994_MOESM6_ESM.xls]

## Sheet: Crespo et al
Supplementary Table 4. Overlapping with QTLs reported by Crespo et al., 2019
Chromosome	Start	End	Genus
3	890000	3040000	Akkermansia
3	890000	3040000	Akkermansia
3	890000	3040000	Akkermansia
3	890000	3040000	Akkermansia
3	890000	3040000	Akkermansia
3	890000	3040000	Akkermansia
3	890000	3040000	Akkermansia
4	119910000	121910000	CF231
4	119910000	121910000	CF231
6	101460000	103460000	Akkermansia
6	101460000	103460000	Akkermansia
7	112610000	114610000	Akkermansia
7	112610000	114610000	Akkermansia
7	112610000	114610000	Akkermansia
7	112610000	114610000	Akkermansia
7	112610000	114610000	Akkermansia
7	112610000	114610000	Akkermansia
7	112610000	114610000	Akkermansia
7	112610000	114610000	Akkermansia
7	112610000	114610000	Akkermansia
8	3810000	5810000	Prevotella
8	3810000	5810000	Prevotella
8	3810000	5810000	Prevotella
8	3810000	5810000	Prevotella
8	3810000	5810000	Prevotella
8	3810000	5810000	Prevotella
8	3810000	5810000	Prevotella
8	3810000	5810000	Prevotella
9	47530000	49570000	Akkermansia
9	47530000	49570000	Akkermansia
9	65330000	67330000	Phascolarctobacterium
9	65330000	67330000	Phascolarctobacterium
9	65330000	67330000	Phascolarctobacterium
9	65330000	67330000	Phascolarctobacterium
9	65330000	67330000	Phascolarctobacterium
10	18510000	22050000	SMB53
10	18510000	22050000	SMB53
10	18510000	22050000	SMB53
10	18510000	22050000	SMB53
10	18510000	22050000	SMB53
10	18510000	22050000	SMB53
10	53890000	55890000	SMB53
10	53890000	55890000	SMB53
10	53890000	55890000	SMB53
10	53890000	55890000	SMB53
10	53890000	55890000	SMB53
13	2970000	5150000	Streptococcus
13	2970000	5150000	Streptococcus
13	2970000	5150000	Streptococcus
13	2970000	5150000	Streptococcus
13	2970000	5150000	Streptococcus
14	133800000	135800000	Streptococcus
14	133800000	135800000	Streptococcus
14	133800000	135800000	Streptococcus
14	133800000	135800000	Streptococcus
14	133800000	135800000	Streptococcus
14	133800000	135800000	Streptococcus
14	133800000	135800000	Streptococcus
14	133800000	135800000	Streptococcus
14	133800000	135800000	Streptococcus
15	25150000	27870000	Streptococcus
15	25150000	27870000	Streptococcus
15	25150000	27870000	Streptococcus
15	25150000	27870000	Streptococcus
15	25150000	27870000	Streptococcus
15	25150000	27870000	Streptococcus
15	99100000	101100000	Akkermansia
15	99100000	101100000	Akkermansia
15	99100000	101100000	Akkermansia
18	44250000	46250000	Streptococcus
18	44250000	46250000	Streptococcus
18	44250000	46250000	Streptococcus
18	44250000	46250000	Streptococcus
18	44250000	46250000	Streptococcus
18	44250000	46250000	Streptococcus
18	44250000	46250000	Streptococcus
18	44250000	46250000	Streptococcus
18	44250000	46250000	Streptococcus
23	112480000	114500000	CF231
