# Supplementary material for: A gene co-association network regulating gut microbial communities in a Duroc pig population
Source: Microbiome. 2021 Feb 21;9:52. doi: 10.1186/s40168-020-00994-8 (PMC7898758; doi:10.1186/s40168-020-00994-8)
Supplement: Supplementary file 7 — Additional file 6: Supplementary Table 5. Overlapping QTLs confirmed in our study from the reported by Bergamaschi et al. 2020. [file 40168_2020_994_MOESM7_ESM.xlsx]

## Sheet: Supplementary table 5
Gene	Phylum	Class	Order	Family	Genus	Species
INVS	Firmicutes	Clostridia	Clostridiales	Clostridiaceae	Clostridium	Unassigned
MAPKAP1	Bacteroidetes	Unassigned	Unassigned	Unassigned	Unassigned	Unassigned
PSMA1	Firmicutes	Clostridia	Clostridiales	Clostridiaceae	Clostridium	sp_shc10
PSMA1	Bacteroidetes	Unassigned	Unassigned	Unassigned	Unassigned	Unassigned
IQGAP2	Actinobacteria	Actinobacteria_1760	Unassigned	Unassigned	Unassigned	Unassigned
PPP2R2B	Firmicutes	Clostridia	Clostridiales	Unassigned	Unassigned	Unassigned
PPP2R2B	Proteobacteria	Gammaproteobacteria	Aeromonadales	Succinivibrionaceae	Succinivibrio	dextrinosolvens
JAKMIP2	Bacteroidetes	Bacteroidia	Bacteroidales	Bacteroidaceae	Bacteroides	Unassigned
LPIN1	Bacteroidetes	Bacteroidia	Bacteroidales	Unassigned	Unassigned	Unassigned
SNTB1	Bacteroidetes	Bacteroidia	Bacteroidales	Bacteroidaceae	Bacteroides	eggerthii
MAB21L3	Firmicutes	Clostridia	Clostridiales	Lachnospiraceae	Anaerostipes	Unassigned
SLC22A15	Firmicutes	Clostridia	Clostridiales	Lachnospiraceae	Anaerostipes	Unassigned
OLFM3	Firmicutes	Clostridia	Clostridiales	Lachnospiraceae	Anaerostipes	Unassigned
CHST11	Firmicutes	Negativicutes	Selenomonadales	Veillonellaceae	Unassigned	Unassigned
SRSF4	Bacteroidetes	Bacteroidia	Bacteroidales	Unassigned	Unassigned	Unassigned
DAB1	Firmicutes	Clostridia	Clostridiales	Peptostreptococcaceae	Unclassified_peptostreptococcaceae	glycolicum
CDKAL1	Proteobacteria	Gammaproteobacteria	Aeromonadales	Succinivibrionaceae	Succinivibrio	dextrinosolvens
DCDC2	Bacteroidetes	Bacteroidia	Bacteroidales	Porphyromonadaceae	Barnesiella	Unassigned
PKHD1	Bacteroidetes	Bacteroidia	Bacteroidales	Prevotellaceae	Prevotella	Unassigned
MAPK10	Firmicutes	Clostridia	Clostridiales	Lachnospiraceae	Blautia	obeum
ARAP1	Firmicutes	Erysipelotrichia	Erysipelotrichales	Erysipelotrichaceae	Turicibacter	sanguinis
FCHSD2	Firmicutes	Erysipelotrichia	Erysipelotrichales	Erysipelotrichaceae	Turicibacter	sanguinis
DLG2	Firmicutes	Clostridia	Clostridiales	Lachnospiraceae	Anaerostipes	Unassigned
KIRREL3	Spirochaetes	Spirochaetia	Spirochaetales	Spirochaetaceae	Treponema	Unassigned
PRDM15	Actinobacteria	Actinobacteria_1760	Actinomycetales	Actinomycetaceae	Mobiluncus	Unassigned
TESC	Firmicutes	Clostridia	Clostridiales	Peptostreptococcaceae	Unclassified_peptostreptococcaceae	Unassigned
ZNF37A	Firmicutes	Clostridia	Clostridiales	Oscillospiraceae	Oscillibacter	Unassigned
CNTNAP5	Bacteroidetes	Unassigned	Unassigned	Unassigned	Unassigned	Unassigned
NYAP2	Fusobacteria	Fusobacteriia	Fusobacteriales	Fusobacteriaceae	Fusobacterium	Unassigned
