# Supplementary material for: A gene co-association network regulating gut microbial communities in a Duroc pig population
Source: Microbiome. 2021 Feb 21;9:52. doi: 10.1186/s40168-020-00994-8 (PMC7898758; doi:10.1186/s40168-020-00994-8)
Supplement: Supplementary file 8 — Additional file 7: Supplementary Table 6. List of candidate genes previously reported as linked to microbial traits in mouse or human studies. [file 40168_2020_994_MOESM8_ESM.xls]

## Sheet: Supplementary Table 6
Gene	Study	Microbial Trait	DOI	DOI
ITSN1	Boonder et al., 2016	g_Oscillibacter	10.1038/ng.3663
SORCS2	Boonder et al., 2016	MetaCyc	10.1038/ng.3663
ARAP2	Boonder et al., 2016	MetaCyc	10.1038/ng.3663
ULK4	Boonder et al., 2016	MetaCyc	10.1038/ng.3663
COL21A1	Boonder et al., 2016	MetaCyc	10.1038/ng.3663
ZNF687	Boonder et al., 2016	MetaCyc	10.1038/ng.3663
LDLRAD4	Boonder et al., 2016	MetaCyc	10.1038/ng.3663
ZNF385D	Davenport et al., 2015	g_Anaerostipes	10.1371/journal.pone.0140301
ESRRG	Davenport et al., 2015	f_Carnobacteriaceae	10.1371/journal.pone.0140301
LSAMP	Davenport et al., 2015	f_Carnobacteriaceae	10.1371/journal.pone.0140301
NKAIN2	Davenport et al., 2015	f_Enterobacteriaceae	10.1371/journal.pone.0140301
ZFPM2	Davenport et al., 2015	g_Bifidobacterium	10.1371/journal.pone.0140301
CDH13	Davenport et al., 2015	g_Bifidobacterium	10.1371/journal.pone.0140301
DPP10	Davenport et al., 2015	g_Coprococcus	10.1371/journal.pone.0140301
MYOF	Davenport et al., 2015	g_Desulfovibrio	10.1371/journal.pone.0140301
NAV2	Davenport et al., 2015	g_Fusobacterium	10.1371/journal.pone.0140301
ZDHHC13	Davenport et al., 2015	g_Holdemania	10.1371/journal.pone.0140301
KSR2	Davenport et al., 2015	g_Lachnobacterium	10.1371/journal.pone.0140301
TEKT5	Davenport et al., 2015	g_Phascolarctobacterium	10.1371/journal.pone.0140301
BTBD16	Davenport et al., 2015	o_Rhizobiales	10.1371/journal.pone.0140301
CCSER1	Davenport et al., 2015	o_Selenomonadales	10.1371/journal.pone.0140301
PDGFRL	Davenport et al., 2015	o_Selenomonadales	10.1371/journal.pone.0140301
ATP2B2	Davenport et al., 2015	g_Desulfovibrio	10.1371/journal.pone.0140301
RAB10	Davenport et al., 2015	o_Rhizobiales	10.1371/journal.pone.0140301
CFAP299	Davenport et al., 2015	o_Rhizobiales	10.1371/journal.pone.0140301
PLD1	Davenport et al., 2015; Goodrich et al., 2016	g_Akkermansia; g_Bacteroides	10.1371/journal.pone.0140301	10.1016/j.chom.2016.04.017
NELL2	Davenport et al., 2015; Goodrich et al., 2016	o_Rhizobiales; f_Lachnospiraceae	10.1371/journal.pone.0140301	10.1016/j.chom.2016.04.017
PCLO	Goodrich et al., 2016	g_Bacteroides	10.1016/j.chom.2016.04.017
R3HDM1	Goodrich et al., 2016	g_Bifidobacterium	10.1016/j.chom.2016.04.017
NELL1	Goodrich et al., 2016	f__Ruminococcaceae	10.1016/j.chom.2016.04.017
MAP2K2	Goodrich et al., 2016	f__Ruminococcaceae	10.1016/j.chom.2016.04.017
MAPK9	Goodrich et al., 2016	f__Lachnospiraceae	10.1016/j.chom.2016.04.017
TNFAIP8	Goodrich et al., 2016	f__Lachnospiraceae	10.1016/j.chom.2016.04.017
CSF1R	Goodrich et al., 2016	g__Bacteroides	10.1016/j.chom.2016.04.017
PDGFRB	Goodrich et al., 2016	g__Bacteroides	10.1016/j.chom.2016.04.017
XYLT1	Goodrich et al., 2016	g__Coprococcus	10.1016/j.chom.2016.04.017
SNX29	Goodrich et al., 2016	f__Lachnospiraceae	10.1016/j.chom.2016.04.017
SH3RF3	Goodrich et al., 2016	o__Clostridiales	10.1016/j.chom.2016.04.017
CAMKMT	Goodrich et al., 2016	g__Coprococcus	10.1016/j.chom.2016.04.017
RSPO2	Goodrich et al., 2016	g__Haemophilus	10.1016/j.chom.2016.04.017
CLEC3A	Goodrich et al., 2016	f__Lachnospiraceae	10.1016/j.chom.2016.04.017
ST6GALNAC3	Goodrich et al., 2016	f__Rikenellaceae	10.1016/j.chom.2016.04.017
ELOVL6	Goodrich et al., 2016	o__Clostridiales	10.1016/j.chom.2016.04.017
STPG2	Goodrich et al., 2016	o__Clostridiales	10.1016/j.chom.2016.04.017
DLG2	Goodrich et al., 2016	g__Bacteroides	10.1016/j.chom.2016.04.017
DGKB	Goodrich et al., 2016	f__Clostridiaceae	10.1016/j.chom.2016.04.017
GPR158	Goodrich et al., 2016	f__Ruminococcaceae	10.1016/j.chom.2016.04.017
MTUS2	Goodrich et al., 2016	g__Blautia	10.1016/j.chom.2016.04.017
LRCH1	Goodrich et al., 2016	f__Lachnospiraceae	10.1016/j.chom.2016.04.017
IQCB1	Goodrich et al., 2016	f__Ruminococcaceae	10.1016/j.chom.2016.04.017
ROBO1	Goodrich et al., 2016	g__Bacteroides	10.1016/j.chom.2016.04.017
ABLIM1	Goodrich et al., 2016	g__Faecalibacterium	10.1016/j.chom.2016.04.017
MCMBP	Goodrich et al., 2016	g__Coprococcus	10.1016/j.chom.2016.04.017
CTBP2	Goodrich et al., 2016	g__Streptococcus	10.1016/j.chom.2016.04.017
NINL	Goodrich et al., 2016	f__Lachnospiraceae	10.1016/j.chom.2016.04.017
ARID1B	Goodrich et al., 2016	g__Roseburia	10.1016/j.chom.2016.04.017
KCNQ1	Goodrich et al., 2016	g__Bacteroides	10.1016/j.chom.2016.04.017
SLIT3	Goodrich et al., 2016; Bonder et al., 2016	f_Clostridiaceae; MetaCyc	10.1016/j.chom.2016.04.017	10.1038/ng.3663
FOXP1	Qin et al., 2020	c__Leptospirae	10.1101/2020.09.12.20193045
NRXN3	Qin et al., 2020	c__Syntrophomonadia	10.1101/2020.09.12.20193045
NECTIN3	Qin et al., 2020	f__CAG-302	10.1101/2020.09.12.20193045
PUM3	Qin et al., 2020	f__CAG-552	10.1101/2020.09.12.20193045
RAD51B	Qin et al., 2020	f__CAG-977	10.1101/2020.09.12.20193045
ZFP36L1	Qin et al., 2020	f__CAG-977	10.1101/2020.09.12.20193045
SH3TC2	Qin et al., 2020	f__Elusimicrobiaceae	10.1101/2020.09.12.20193045
DACH1	Qin et al., 2020	f__Endozoicomonadaceae	10.1101/2020.09.12.20193045
FTO	Qin et al., 2020	f__Ezakiellaceae	10.1101/2020.09.12.20193045
CDH12	Qin et al., 2020	f__Poseidoniaceae	10.1101/2020.09.12.20193045
UXS1	Qin et al., 2020	f__Treponemataceae	10.1101/2020.09.12.20193045
MAGI1	Qin et al., 2020	f__Treponemataceae	10.1101/2020.09.12.20193045
PTPRN2	Qin et al., 2020	f__Treponemataceae	10.1101/2020.09.12.20193045
CDH8	Qin et al., 2020	f__UBA11471	10.1101/2020.09.12.20193045
NAV3	Qin et al., 2020	f__UBA644	10.1101/2020.09.12.20193045
KLHL29	Qin et al., 2020	g__Aliivibrio	10.1101/2020.09.12.20193045
FHOD3	Qin et al., 2020	g__Alistipes	10.1101/2020.09.12.20193045
KCNE4	Qin et al., 2020	g__Bacillus_U	10.1101/2020.09.12.20193045
AGAP1	Qin et al., 2020	g__CAG-1031	10.1101/2020.09.12.20193045
RMI2	Qin et al., 2020	g__CAG-177	10.1101/2020.09.12.20193045
CAVIN3	Qin et al., 2020	g__CAG-495	10.1101/2020.09.12.20193045
IFRD1	Qin et al., 2020	g__Cetobacterium_A	10.1101/2020.09.12.20193045
EXOC4	Qin et al., 2020	g__Citrobacter_A	10.1101/2020.09.12.20193045
NPAS2	Qin et al., 2020	g__Faecalicoccus	10.1101/2020.09.12.20193045
ATP8B4	Qin et al., 2020	g__Geminocystis	10.1101/2020.09.12.20193045
TGFBR3	Qin et al., 2020	g__Gillisia	10.1101/2020.09.12.20193045
CACNA2D1	Qin et al., 2020	g__Halarcobacter	10.1101/2020.09.12.20193045
PI4K2B	Qin et al., 2020	g__Helicobacter	10.1101/2020.09.12.20193045
NRSN1	Qin et al., 2020	g__Klebsiella_A	10.1101/2020.09.12.20193045
ROCK1	Qin et al., 2020	g__Leclercia	10.1101/2020.09.12.20193045
PARD3	Qin et al., 2020	g__Massiliomicrobiota	10.1101/2020.09.12.20193045
MACROD2	Qin et al., 2020	g__Megamonas	10.1101/2020.09.12.20193045
SLC20A1	Qin et al., 2020	g__Paenibacillus_J	10.1101/2020.09.12.20193045
UBE4B	Qin et al., 2020	g__Pararhizobium	10.1101/2020.09.12.20193045
RORB	Qin et al., 2020	g__Proteus	10.1101/2020.09.12.20193045
TEAD1	Qin et al., 2020	g__Providencia	10.1101/2020.09.12.20193045
PARVA	Qin et al., 2020	g__Providencia	10.1101/2020.09.12.20193045
SPATA18	Qin et al., 2020	g__Raoultella	10.1101/2020.09.12.20193045
CTSL	Qin et al., 2020	g__Stappia	10.1101/2020.09.12.20193045
SYT17	Qin et al., 2020	g__Streptacidiphilus	10.1101/2020.09.12.20193045
CNTN5	Qin et al., 2020	g__Treponema_D	10.1101/2020.09.12.20193045
HNF1B	Qin et al., 2020	g__Treponema_D	10.1101/2020.09.12.20193045
DISP1	Qin et al., 2020	g__UBA1066	10.1101/2020.09.12.20193045
CTNNA3	Qin et al., 2020	g__UBA1191	10.1101/2020.09.12.20193045
DCHS2	Qin et al., 2020	g__UBA737	10.1101/2020.09.12.20193045
ALG6	Qin et al., 2020	g__UBA8904	10.1101/2020.09.12.20193045
PRLR	Qin et al., 2020	o__Chromatiales	10.1101/2020.09.12.20193045
SPEF2	Qin et al., 2020	o__Chromatiales	10.1101/2020.09.12.20193045
PCDH7	Qin et al., 2020	o__Francisellales	10.1101/2020.09.12.20193045
YY1	Qin et al., 2020	o__Parachlamydiales	10.1101/2020.09.12.20193045
GALNT18	Qin et al., 2020	o__Pseudomonadales	10.1101/2020.09.12.20193045
PTPRM	Qin et al., 2020	p__Omnitrophota	10.1101/2020.09.12.20193045
ADAMTS2	Qin et al., 2020	p__SAR324	10.1101/2020.09.12.20193045
BBS9	Qin et al., 2020	s__Bacteroides faecis	10.1101/2020.09.12.20193045
NRG1	Qin et al., 2020	s__Bacteroides_A plebeius	10.1101/2020.09.12.20193045
FARP1	Qin et al., 2020	s__Bifidobacterium kashiwanohense	10.1101/2020.09.12.20193045
MSH3	Qin et al., 2020	s__Blautia hansenii	10.1101/2020.09.12.20193045
NTF3	Qin et al., 2020	s__CAG-145 sp000435615	10.1101/2020.09.12.20193045
HLA-DRA	Qin et al., 2020	s__CAG-180 sp000432435	10.1101/2020.09.12.20193045
GRID2	Qin et al., 2020	s__CAG-194 sp002441865	10.1101/2020.09.12.20193045
TBX15	Qin et al., 2020	s__CAG-274 sp000432155	10.1101/2020.09.12.20193045
MTA3	Qin et al., 2020	s__CAG-345 sp000433315	10.1101/2020.09.12.20193045
PFDN4	Qin et al., 2020	s__CAG-345 sp000433315	10.1101/2020.09.12.20193045
GRIK2	Qin et al., 2020	s__CAG-448 sp000433415	10.1101/2020.09.12.20193045
MET	Qin et al., 2020	s__CAG-83 sp002392625	10.1101/2020.09.12.20193045
E2F3	Qin et al., 2020	s__Clostridium tertium	10.1101/2020.09.12.20193045
CDKAL1	Qin et al., 2020	s__Clostridium tertium	10.1101/2020.09.12.20193045
EBF1	Qin et al., 2020	s__Coprobacter secundus	10.1101/2020.09.12.20193045
PREP	Qin et al., 2020	s__Desulfovibrio piger	10.1101/2020.09.12.20193045
PDE3B	Qin et al., 2020	s__Eubacterium_F sp000434115	10.1101/2020.09.12.20193045
STMN2	Qin et al., 2020	s__Eubacterium_R coprostanoligenes	10.1101/2020.09.12.20193045
IL7	Qin et al., 2020	s__Eubacterium_R coprostanoligenes	10.1101/2020.09.12.20193045
RIC8B	Qin et al., 2020	s__Flavonifractor sp900199495	10.1101/2020.09.12.20193045
SLC39A11	Qin et al., 2020	s__GCA-900066135 sp900066135	10.1101/2020.09.12.20193045
ZNF322	Qin et al., 2020	s__Holdemania sp900120005	10.1101/2020.09.12.20193045
BRINP3	Qin et al., 2020	s__Hungatella sp900155545	10.1101/2020.09.12.20193045
WNT7A	Qin et al., 2020	s__Lawsonibacter sp002161175	10.1101/2020.09.12.20193045
TPK1	Qin et al., 2020	s__Lawsonibacter sp900066645	10.1101/2020.09.12.20193045
RCAN2	Qin et al., 2020	s__Megamonas funiformis	10.1101/2020.09.12.20193045
GRB10	Qin et al., 2020	s__Odoribacter laneus	10.1101/2020.09.12.20193045
EPHA4	Qin et al., 2020	s__Parabacteroides johnsonii	10.1101/2020.09.12.20193045
ANO3	Qin et al., 2020	s__Prevotella buccae	10.1101/2020.09.12.20193045
LUZP2	Qin et al., 2020	s__Prevotella buccae	10.1101/2020.09.12.20193045
CERS6	Qin et al., 2020	s__Prevotella sp000434975	10.1101/2020.09.12.20193045
JAKMIP1	Qin et al., 2020	s__Prevotella sp002437285	10.1101/2020.09.12.20193045
PLD5	Qin et al., 2020	s__Prevotella sp002933775	10.1101/2020.09.12.20193045
LGI2	Qin et al., 2020	s__Prevotella sp900317685	10.1101/2020.09.12.20193045
PPM1H	Qin et al., 2020	s__Romboutsia ilealis	10.1101/2020.09.12.20193045
CDH11	Qin et al., 2020	s__RUG472 sp900319345	10.1101/2020.09.12.20193045
CYTH1	Qin et al., 2020	s__Ruminococcus_C sp000437255	10.1101/2020.09.12.20193045
CCNA1	Qin et al., 2020	s__Ruminococcus_E sp003521625	10.1101/2020.09.12.20193045
ST6GALNAC5	Qin et al., 2020	s__Streptococcus sanguinis	10.1101/2020.09.12.20193045
WWOX	Qin et al., 2020	s__UBA1206 sp000433115	10.1101/2020.09.12.20193045
C10orf90	Qin et al., 2020	s__UBA1777 sp002320035	10.1101/2020.09.12.20193045
EPDR1	Qin et al., 2020	s__UBA1777 sp900316255	10.1101/2020.09.12.20193045
STARD3NL	Qin et al., 2020	s__UBA1777 sp900316255	10.1101/2020.09.12.20193046
OLFM3	Qin et al., 2020	s__UBA1777 sp900319835	10.1101/2020.09.12.20193047
GALNT14	Qin et al., 2020	s__UBA9475 sp002161235	10.1101/2020.09.12.20193048
DLGAP2	Qin et al., 2020	s__Victivallis sp002998355	10.1101/2020.09.12.20193049
TMEM132C	Qin et al., 2020; Goodrich et al., 2016	f__Lentimicrobiaceae; f_Lachnospiraceae	10.1101/2020.09.12.20193050	10.1016/j.chom.2016.04.017
LRP1B	Qin et al., 2020; Goodrich et al., 2016	f__Treponemataceae; g_Bacteroides	10.1101/2020.09.12.20193051	10.1016/j.chom.2016.04.017
TNR	Qin et al., 2020; Goodrich et al., 2016	g__Treponema_D; o_Clostridiales	10.1101/2020.09.12.20193052	10.1016/j.chom.2016.04.017
SLC24A4	Qin et al., 2020; Goodrich et al., 2016	s__Lactobacillus_B salivarius; g_Ruminoccocus	10.1101/2020.09.12.20193053	10.1016/j.chom.2016.04.017
THSD7B	Qin et al., 2020; Turpin et al., 2016	g__Rhodanobacter; o_Burkholderiales	10.1101/2020.09.12.20193054	10.1038/ng.3693
GRIN2B	Qin et al., 2020; Turpin et al., 2016	s__Acidaminococcus sp900315205; Weisella	10.1101/2020.09.12.20193055	10.1038/ng.3693
CSMD1	Qin et al., 2020; Wang et al., 2016	f__Monoglobaceae; B diversity	10.1101/2020.09.12.20193056	10.1038/ng.3695
BANK1	Qin et al., 2020; Wang et al., 2016	s__Bacteroides eggerthii; B diversity	10.1101/2020.09.12.20193057	10.1038/ng.3695
A2ML1	Santos-Cortes et al., 2016	middle ear microbiome	10.1186/s40249-016-0189-7
SMARCA2	Scepanovic et al., 2019	g_Peptoniphilus	https://doi.org/10.1186/s40168-019-0747-x
YTHDC2	Scepanovic et al., 2019	g_Eubacterium	https://doi.org/10.1186/s40168-019-0747-x
ZNF536	Scepanovic et al., 2019	g_Pelotomaculum	https://doi.org/10.1186/s40168-019-0747-x
C8B	Scepanovic et al., 2019	g_Paenibacillus	https://doi.org/10.1186/s40168-019-0747-x
REC114	Scepanovic et al., 2019	g_Clostridium	https://doi.org/10.1186/s40168-019-0747-x
TLR4	Turpin et al., 2016	c_Clostridia	10.1038/ng.3693
ADGRV1	Turpin et al., 2016	g_Acidaminococcus	10.1038/ng.3693
FBXL17	Turpin et al., 2016	g_Roseburia	10.1038/ng.3693
AMPH	Turpin et al., 2016	p_Lentisphaerae	10.1038/ng.3693
RBMS3	Turpin et al., 2016	g_Aggregatibacter	10.1038/ng.3693
RGS3	Turpin et al., 2016	g__Clostridium	10.1038/ng.3693
KCNV1	Turpin et al., 2016	g__Acidaminococcus	10.1038/ng.3693
NFYB	Turpin et al., 2016	g__Megamonas	10.1038/ng.3693
EXOSC9	Turpin et al., 2016	g__Acinetobacter	10.1038/ng.3693
LRRC32	Turpin et al., 2016	g__Lactococcus	10.1038/ng.3693
SH2D4B	Turpin et al., 2016	o__YS2	10.1038/ng.3693
GHR	Turpin et al., 2016	o__SHA.98	10.1038/ng.3693
IDO2	Turpin et al., 2016	c__Deltaproteobacteria	10.1038/ng.3693
DAB1	Turpin et al., 2016; Goodrich et al., 2016	g_Megamonas; f_Ruminococcacea	10.1038/ng.3693	10.1016/j.chom.2016.04.017
KCND3	Wang et al., 2016	OTU13305FecalibacteriumSpecies-levelOTU	10.1038/ng.3695
HNF4A	Wang et al., 2016	Class_Bacilli class	10.1038/ng.3695
NAPG	Wang et al., 2016	f_Erysipelotrichaceae family	10.1038/ng.3695
TOX3	Wang et al., 2016	o_Lactobacillales	10.1038/ng.3695
DLEC1	Wang et al., 2016	OTU10032 unclassified Enterobacteriaceae Species-level OTU	10.1038/ng.3695
IL1R2	Wang et al., 2016	β diversity	10.1038/ng.3695
PRKAG2	Wang et al., 2016	β diversity	10.1038/ng.3695
LHFPL3	Wang et al., 2016	β diversity	10.1038/ng.3695
ST5	Wang et al., 2016	β diversity	10.1038/ng.3695
CLEC16A	Wang et al., 2016	β diversity	10.1038/ng.3695
NXN	Wang et al., 2016	β diversity	10.1038/ng.3695
FRMPD1	Wang et al., 2016	β diversity	10.1038/ng.3695
ZFAT	Wang et al., 2016	β diversity	10.1038/ng.3695
IFNAR1	Wang et al., 2018	Gut microbiota composition	10.1007/s13238-018-0532-9
SLC39A8	Wang et al., 2018	Gut microbiota composition	10.1007/s13238-018-0532-9
